# Supplementary material for: Ethnic disparities of poor households by a multilevel analysis of household and contextual effects: Evidence from a multi-ethnic county of China
Source: PLoS One. 2024 Dec 12;19(12):e0313533. doi: 10.1371/journal.pone.0313533 (PMC11637272; doi:10.1371/journal.pone.0313533)
Supplement: S6 Table — (XLSX) [file pone.0313533.s006.xlsx]

## Sheet: Level-household
ID-family	villageID	Income	age	gender	Ethnicity	education	disease	disability	LaborCapacity	familysize	Dependencyratio	student	off-farm work	Welfare payments
1	001	8.76717	72	0	0	2	2	0	0	2	1	0	0	1
2	001	9.43947	62	0	0	2	1	0	0	2	1	0	0	0
3	001	10.2992	48	0	0	2	0	0	1	4	0	0	1	1
4	001	8.83186	71	0	0	2	0	1	0	2	1	0	0	1
5	001	8.94233	69	0	0	2	0	1	0	2	1	0	0	1
6	001	8.33902	83	1	0	1	0	1	0	1	1	0	0	1
7	001	10.0456	56	0	0	3	1	0	1	2	0	0	1	0
8	001	8.99529	41	0	0	2	0	0	1	1	0	0	0	0
9	001	9.39997	76	0	0	2	0	1	0	2	1	0	0	1
10	001	10.4126	49	0	0	2	1	0	1	3	0	0	0	0
11	001	7.17319	67	0	0	2	1	0	0	1	1	0	0	0
12	001	9.42303	60	0	0	2	1	0	1	2	1	0	1	0
13	001	9.27678	61	0	0	2	1	0	0	2	1	0	0	0
14	001	8.50289	70	0	0	2	1	0	0	2	1	0	0	1
15	001	8.9933	72	0	0	1	0	1	0	2	1	0	0	1
16	001	8.50593	51	1	0	2	1	0	1	1	0	0	0	1
17	001	9.19715	74	0	0	2	0	1	0	2	1	0	0	1
18	001	8.42156	62	0	0	1	0	1	0	1	1	0	0	1
19	001	8.9808	57	0	0	3	0	1	1	2	0	0	0	1
20	001	8.82571	73	0	0	2	0	1	0	1	1	0	0	1
21	001	8.62263	63	0	0	2	1	0	0	2	1	0	0	0
22	001	7.77065	68	0	0	2	0	1	0	2	1	0	0	0
23	001	8.11043	67	1	0	2	1	0	0	1	1	0	0	1
24	001	8.68084	74	0	0	2	0	1	0	2	1	0	0	1
25	001	9.37585	57	0	0	2	1	0	1	2	0	0	0	0
26	001	10.0472	50	0	0	3	1	0	1	1	0	0	2	0
27	001	8.90232	79	0	0	2	0	1	0	2	1	0	0	1
28	001	8.68761	63	0	0	3	0	1	0	2	1	0	0	1
29	001	8.83186	78	0	0	1	0	1	0	2	1	0	0	1
30	001	9.99948	52	0	0	3	1	0	1	2	0	0	0	1
31	001	8.36637	66	0	0	3	1	0	0	1	1	0	0	0
32	001	9.15388	82	1	0	1	2	0	0	2	0.5	0	0	1
33	001	8.50573	60	1	0	2	0	1	0	1	1	0	0	1
34	001	9.3984	37	0	0	3	0	0	1	3	0.333333	1	0	0
35	001	8.91543	83	0	0	2	0	1	0	2	1	0	0	1
36	001	9.92162	62	0	0	2	1	0	0	2	1	0	0	0
37	001	8.18423	75	1	0	2	0	1	0	1	1	0	0	1
38	001	10.4167	69	0	0	2	0	1	0	2	1	0	0	1
39	001	10.3407	51	0	0	2	0	0	1	4	0.25	1	0	0
40	001	10.2863	52	0	0	3	1	0	1	2	0	0	0	0
41	001	9.0652	69	0	0	3	0	1	0	2	1	0	0	1
42	001	8.18423	78	0	0	2	0	1	0	1	1	0	0	1
43	001	9.07898	73	0	0	2	0	1	0	2	1	0	0	1
44	001	7.17319	64	1	0	2	1	0	0	1	1	0	0	0
45	001	9.13021	63	0	0	2	1	0	0	2	1	0	0	0
46	001	8.2802	86	1	0	1	0	1	0	1	1	0	0	1
47	001	8.18423	77	1	0	2	0	1	0	1	1	0	0	1
48	001	9.35574	26	0	0	3	0	0	1	1	0	0	2	0
49	001	10.2525	43	0	0	3	0	0	1	3	0.333333	1	0	1
50	001	8.83768	78	0	0	2	0	1	0	2	1	0	0	1
51	001	8.68084	75	0	0	2	1	0	0	2	1	0	0	1
52	001	8.21717	71	0	0	1	0	1	0	1	1	0	0	1
53	001	8.18423	74	0	0	2	0	1	0	1	1	0	0	1
54	001	8.96814	67	0	0	2	0	1	0	2	1	0	0	1
55	001	8.82703	82	0	0	2	0	1	0	2	1	0	0	1
56	001	8.63941	71	0	0	3	0	1	0	2	1	0	0	1
57	001	8.31041	64	1	0	2	0	1	0	1	1	0	0	0
58	001	9.05205	52	0	0	3	1	0	1	1	0	0	0	0
59	001	9.42432	72	0	1	2	2	0	0	2	1	0	0	1
60	001	10.054	48	0	0	3	0	1	1	2	0.5	1	0	0
61	001	8.9422	66	0	0	2	1	0	0	2	1	0	0	0
62	001	9.81733	65	0	0	2	1	0	0	2	1	0	0	0
63	001	8.4253	62	1	0	2	1	0	0	1	1	0	0	0
64	001	9.7165	65	0	0	3	1	0	0	2	1	0	0	1
65	001	8.68084	75	0	0	3	0	1	0	2	1	0	0	1
66	001	8.18423	72	1	0	2	0	1	0	1	1	0	0	1
67	001	9.27407	69	0	1	3	1	0	0	2	1	0	0	0
68	001	9.65426	60	0	0	3	1	0	1	2	1	0	1	0
69	001	8.18423	81	1	0	1	0	1	0	1	1	0	0	1
70	001	9.38126	64	0	0	2	1	0	0	2	1	0	0	0
71	001	8.59508	68	1	0	1	0	1	0	1	1	0	0	1
72	001	10.1571	48	1	0	3	2	0	1	3	0	0	0	1
73	001	9.76601	67	0	0	3	1	0	0	2	1	0	0	0
74	001	9.3165	62	0	0	3	1	0	0	2	1	0	0	1
75	001	9.09257	65	0	1	2	0	1	0	2	0.5	0	0	1
76	001	8.69014	63	1	0	1	0	1	0	1	1	0	0	1
77	001	8.83186	79	0	1	2	0	1	0	2	1	0	0	1
78	001	8.18423	80	1	0	2	0	1	0	1	1	0	0	1
79	001	10.6343	50	0	0	2	0	0	1	1	0	0	1	0
80	001	8.66285	79	1	0	1	0	1	0	1	1	0	0	1
81	001	9.13432	50	0	0	2	1	0	1	2	0	0	0	1
82	001	9.10598	86	0	0	1	0	1	0	2	1	0	0	1
83	001	7.58274	62	0	0	2	0	1	1	1	1	0	0	1
84	001	7.87246	79	0	1	2	2	0	0	1	1	0	0	1
85	001	7.77695	82	0	0	1	0	1	0	1	1	0	0	1
86	001	8.24905	83	0	0	1	1	0	0	1	1	0	0	1
87	001	8.18423	62	1	0	3	0	1	1	2	1	0	0	1
88	001	8.64892	61	0	0	1	0	1	1	1	1	0	0	1
89	001	8.18423	78	1	0	2	0	1	0	1	1	0	0	1
90	001	7.87246	75	1	0	1	1	0	0	1	1	0	0	1
91	001	9.4354	69	0	1	2	0	1	0	2	1	0	0	1
92	001	8.95532	76	1	1	2	1	1	0	1	1	0	0	1
93	001	9.50368	56	0	0	3	1	0	1	2	0	0	1	1
94	001	8.42112	82	0	0	2	0	1	0	1	1	0	0	1
95	001	8.15594	78	1	0	2	0	1	0	1	1	0	0	1
96	001	9.07898	82	0	0	2	0	1	0	2	1	0	0	1
97	001	8.68084	74	0	0	2	0	1	0	2	1	0	0	1
98	001	8.68761	77	0	0	2	1	0	0	2	1	0	0	1
99	001	9.08806	77	0	0	2	0	1	0	2	1	0	0	1
100	001	9.8706	61	0	0	2	1	0	0	3	0.333333	0	0	1
101	001	8.49801	88	0	0	1	0	1	0	1	1	0	0	1
102	001	8.33902	74	1	0	2	0	1	0	1	1	0	0	1
103	001	9.09706	76	0	0	2	1	0	0	2	1	0	0	1
104	001	9.63698	56	0	0	3	1	0	1	3	0	0	1	0
105	001	11.1656	35	0	0	3	0	0	1	1	0	0	0	0
106	001	8.93155	60	0	1	2	1	0	1	1	1	0	0	0
107	001	10.1248	53	0	0	2	1	0	1	2	0	0	1	0
108	001	10.5086	45	0	0	3	0	0	1	1	0	0	1	0
109	001	9.71993	59	0	0	2	1	0	1	2	0	0	0	0
110	001	9.7133	51	0	0	2	1	0	1	3	0.333333	1	0	0
111	001	8.30647	64	1	0	2	0	1	0	1	1	0	0	1
112	001	7.94733	71	1	0	1	1	0	0	1	1	0	0	0
113	001	10.6028	49	0	0	3	2	0	1	2	0	0	0	0
114	001	8.69148	48	0	0	3	2	0	1	4	0.5	1	0	1
115	001	7.32383	43	1	0	3	1	0	1	1	0	0	0	0
116	001	9.76778	53	1	0	3	0	1	1	2	0	0	0	0
117	001	9.71728	45	1	0	3	1	0	1	3	0	0	1	0
118	001	8.32652	69	0	0	3	0	1	0	2	1	0	0	0
119	001	9.25321	53	0	0	3	1	0	1	3	0.333333	1	0	0
120	001	7.53155	50	0	0	3	1	0	1	1	0	0	0	0
121	001	9.62846	52	0	0	3	1	0	1	2	0	0	0	0
122	001	8.54189	54	0	0	2	1	0	1	1	0	0	0	0
123	001	8.06432	71	0	0	2	1	0	0	2	1	0	0	0
124	001	8.56636	60	0	1	2	1	0	1	2	1	1	0	1
125	001	8.19478	58	1	0	2	1	0	1	1	0	0	0	0
126	001	6.97073	73	1	0	2	0	1	0	1	1	0	0	0
127	001	7.99934	61	1	0	2	1	0	0	1	1	0	0	0
128	001	8.2802	85	0	0	2	0	1	0	1	1	0	0	1
129	001	8.60282	61	0	0	2	1	0	0	2	1	0	0	1
130	001	7.66482	70	0	0	2	2	0	0	2	1	0	0	0
131	002	9.47194	38	0	0	2	1	0	1	3	0.333333	1	1	0
132	002	9.13551	55	0	0	2	1	0	0	1	0	0	0	0
133	002	9.33512	67	0	0	2	1	0	0	2	1	0	0	1
134	002	9.35669	43	0	0	2	1	0	1	3	0.333333	1	0	0
135	002	9.20322	43	0	0	2	1	0	1	2	0	0	0	0
136	002	8.6663	58	1	0	2	1	0	0	1	0	0	0	1
137	002	9.18379	66	0	0	2	1	0	1	2	1	0	0	1
138	002	9.67634	56	0	0	2	0	1	0	3	0	0	0	0
139	002	9.3816	52	0	0	2	1	0	1	3	0	1	0	0
140	002	9.89359	45	0	0	2	1	0	1	4	0.25	1	0	0
141	002	8.78646	56	1	1	2	1	0	1	1	0	0	0	0
142	002	9.55329	74	0	0	2	0	1	0	1	1	0	0	1
143	002	9.01165	49	0	0	2	1	0	0	1	0	0	0	0
144	002	9.42521	71	0	0	2	1	0	0	2	1	0	0	1
145	002	9.20693	49	0	0	2	1	0	0	3	0.333333	1	0	0
146	002	8.9149	38	0	0	3	1	0	1	3	0.333333	1	0	0
147	002	8.66441	64	0	0	2	0	1	0	2	1	0	0	0
148	002	9.23727	48	0	0	3	1	0	1	2	0	1	0	0
149	002	8.90517	65	1	0	2	0	1	0	2	0.5	0	0	1
150	002	9.29514	62	0	0	2	1	0	0	3	0.333333	0	0	0
151	002	9.29431	67	0	0	2	1	0	0	3	0.666667	0	0	0
152	002	9.07223	66	0	0	1	1	0	0	2	1	0	0	0
153	002	9.46576	33	0	0	3	1	0	0	3	0.333333	1	0	0
154	002	8.59137	61	0	1	2	1	0	0	2	0.5	0	0	0
155	002	9.19715	69	0	0	2	0	1	0	2	1	0	0	0
156	002	9.27097	39	0	0	3	0	1	0	3	0.333333	1	0	1
157	002	9.0125	42	1	0	2	0	1	0	3	0	1	0	1
158	002	9.76262	52	0	0	2	1	0	1	3	0	0	0	0
159	002	9.26113	74	1	0	2	0	1	0	2	0.5	0	0	1
160	002	8.51218	68	1	0	2	0	1	0	1	1	0	0	1
161	002	8.9384	63	0	0	3	1	0	0	1	1	0	0	1
162	002	8.24144	69	0	0	2	1	0	0	1	1	0	0	1
163	002	8.59693	37	0	0	2	2	0	0	1	0	0	0	1
164	002	8.75005	46	0	0	2	1	0	1	2	0	0	0	0
165	002	8.04398	67	1	0	2	2	1	0	1	1	0	0	1
166	002	8.47741	39	1	0	3	0	0	1	1	0	0	0	0
167	002	9.12783	41	0	0	3	1	0	1	3	0	0	0	0
168	002	8.81833	63	0	0	2	1	0	1	2	0.5	0	0	0
169	002	8.69751	49	0	0	3	1	0	1	2	0	0	0	0
170	003	9.17202	57	0	1	3	1	0	1	2	0	0	0	0
171	003	8.34664	82	0	1	2	1	0	0	1	1	0	0	1
172	003	9.01882	73	0	1	3	1	0	0	2	1	0	0	1
173	003	9.11284	72	0	1	3	1	0	0	2	1	0	0	1
174	003	8.63746	59	0	1	3	1	0	0	1	0	0	0	1
175	003	8.65172	68	0	1	3	1	0	0	1	1	0	0	1
176	003	9.38404	65	0	1	3	1	0	0	2	1	0	0	1
177	003	9.16105	67	0	1	3	1	0	0	2	1	0	0	1
178	003	9.10576	73	0	1	3	1	0	0	2	1	0	0	1
179	003	9.2016	70	0	1	3	2	0	0	2	1	0	0	1
180	003	9.47016	80	0	1	2	0	1	0	2	1	0	0	1
181	003	9.69511	82	0	1	2	1	0	0	3	0.333333	0	0	1
182	003	9.47739	46	0	1	3	1	0	1	1	0	0	1	0
183	003	8.93774	77	0	1	3	2	0	0	2	1	0	0	0
184	003	8.23563	59	0	1	3	0	1	0	1	0	0	0	0
185	003	8.92599	66	0	1	3	1	0	0	2	1	0	0	0
186	003	8.22309	69	1	1	3	1	0	0	1	1	0	0	0
187	003	8.08672	64	0	1	3	1	0	0	1	1	0	0	0
188	004	9.19949	53	1	0	3	1	0	1	2	0	1	1	0
189	004	9.50829	26	1	0	3	1	0	0	1	0	0	0	0
190	004	9.48797	65	0	0	3	1	0	0	5	0.8	1	0	0
191	004	9.45717	64	0	0	3	1	0	1	2	1	1	0	1
192	004	9.9787	60	0	0	3	1	0	0	3	1	1	0	0
193	004	9.06451	74	0	0	3	0	1	0	2	1	0	0	1
194	004	8.77106	67	0	0	3	1	0	0	2	1	0	0	1
195	004	9.72143	67	0	1	3	0	1	0	3	0.333333	0	0	1
196	004	9.77893	50	0	0	2	0	0	1	3	0.333333	0	0	1
197	004	9.51222	58	0	0	3	1	0	0	4	0.5	1	0	0
198	004	9.11336	59	0	0	3	1	0	1	3	0	1	0	0
199	004	9.47555	52	0	0	3	0	0	1	2	0	0	0	0
200	004	9.35239	67	0	0	3	1	0	0	3	0.666667	0	0	1
201	004	9.59947	84	0	0	2	0	1	0	3	0.666667	0	1	1
202	004	9.46885	56	0	0	3	0	0	1	2	0	0	0	0
203	004	9.65578	48	0	0	3	1	0	1	2	0	0	1	0
204	004	9.1262	52	0	1	3	1	0	1	1	0	0	0	0
205	004	8.23616	56	0	1	3	0	0	1	1	0	0	0	0
206	004	9.26211	49	0	0	3	1	0	1	2	0	0	0	0
207	004	8.13798	72	1	0	3	0	1	0	1	1	0	0	1
208	004	9.04727	55	1	1	3	1	0	1	2	0	0	0	1
209	004	9.35591	53	0	0	3	0	1	0	2	0	0	0	1
210	004	9.09465	59	0	0	3	0	1	1	2	0	0	0	1
211	004	8.8421	74	0	0	2	1	1	0	2	1	0	0	1
212	004	9.95099	46	0	0	3	1	0	0	3	0.666667	1	0	0
213	004	10.345	76	0	1	2	0	1	0	5	0.4	0	0	1
214	004	8.79664	73	0	0	2	0	1	0	2	1	0	0	1
215	004	9.89055	63	0	0	3	1	0	0	6	0.666667	1	1	1
216	004	9.4279	49	0	1	3	1	0	1	2	0	0	0	0
217	004	8.27385	52	0	0	1	0	1	0	1	0	0	0	1
218	004	9.64649	62	0	0	3	0	1	0	3	0.666667	0	1	1
219	004	10.0797	61	1	0	3	1	0	0	3	0.666667	1	0	0
220	004	9.64291	66	0	0	3	0	1	0	2	1	0	0	1
221	004	10.2073	51	0	0	3	0	0	1	2	0	0	0	0
222	004	9.184	58	0	0	3	0	1	1	2	0	0	1	1
223	004	9.74637	48	0	0	3	1	0	1	2	0	0	0	0
224	004	9.64801	53	0	0	3	0	0	1	2	0	0	0	0
225	004	8.87439	65	0	0	3	1	0	0	2	1	0	0	1
226	004	9.49897	72	0	0	3	0	1	1	2	1	0	1	1
227	004	9.38	65	0	0	3	1	0	1	2	1	0	0	0
228	004	9.67495	53	0	0	3	0	0	1	2	0	0	1	0
229	004	10.3273	53	0	0	3	0	0	1	2	0	0	0	0
230	004	9.14505	62	0	0	3	1	0	1	1	1	0	0	0
231	004	9.03884	70	0	0	3	0	1	0	3	1	1	0	1
232	004	9.12284	59	0	0	3	1	0	1	2	0	0	1	0
233	004	9.01338	54	0	0	3	0	0	1	2	0	0	0	0
234	004	9.91086	51	0	0	3	0	0	1	2	0	0	0	0
235	004	8.72258	57	0	0	2	0	0	1	2	0	0	0	0
236	004	8.45723	55	0	0	3	1	0	0	1	0	0	0	0
237	004	9.07097	65	0	0	3	0	1	0	2	1	0	0	1
238	004	9.4299	59	0	0	3	0	0	1	3	0.333333	1	1	0
239	004	9.18183	51	0	0	3	0	0	1	2	0	0	0	0
240	004	9.33406	50	0	0	3	1	0	1	3	0	0	0	0
241	004	8.61813	66	1	0	2	0	0	0	1	1	0	0	0
242	004	9.24876	49	0	0	3	0	0	1	2	0	0	0	0
243	004	9.28809	58	0	0	2	1	0	1	1	0	0	1	0
244	004	8.99682	62	0	0	3	0	1	0	2	1	0	0	1
245	004	9.4258	44	0	0	3	1	0	1	2	0	0	0	0
246	004	10.7396	49	0	0	3	0	0	1	2	0.5	1	0	0
247	004	9.01104	66	0	0	3	1	0	0	2	1	0	0	1
248	004	9.61692	51	0	0	3	0	0	1	2	0	0	1	0
249	004	8.8273	62	0	0	3	0	1	0	2	0.5	0	0	1
250	004	9.44818	50	0	0	3	0	0	1	2	0	0	0	0
251	004	9.14943	70	0	0	3	1	0	0	2	1	0	0	1
252	004	9.29929	61	0	0	3	1	0	1	2	1	0	1	1
253	004	9.24842	78	0	0	3	1	0	0	3	0.666667	1	0	1
254	004	9.53631	53	0	0	3	1	0	0	5	0.6	1	0	0
255	004	9.03804	58	0	0	3	1	0	1	2	0	0	0	1
256	004	8.80162	71	0	0	2	0	1	0	2	1	0	0	1
257	004	9.81744	52	0	1	3	0	0	1	3	0	1	0	0
258	004	9.41918	52	0	0	3	1	0	1	1	0	0	0	0
259	004	9.98271	51	0	0	3	0	0	1	2	0	0	1	0
260	004	8.97616	68	0	0	3	1	0	0	2	1	0	0	1
261	004	9.28424	53	0	0	3	0	0	1	3	0	0	0	1
262	004	9.72435	54	0	0	3	1	0	1	1	0	0	0	1
263	004	8.74655	72	0	0	3	0	1	1	1	1	0	1	1
264	004	9.47393	64	0	0	3	1	0	1	2	0.5	0	0	0
265	004	9.40574	59	0	0	3	1	0	1	2	0	0	0	0
266	004	9.84616	48	0	0	3	0	0	1	2	0	0	0	0
267	004	8.86392	50	0	0	3	0	1	1	1	0	0	0	1
268	004	7.81682	75	1	0	2	1	0	0	1	1	0	0	1
269	004	8.64401	68	0	0	3	0	1	0	1	1	0	0	1
270	004	8.47032	84	1	0	2	0	1	0	1	1	0	0	1
271	004	8.24407	79	1	0	2	1	0	0	1	1	0	0	1
272	004	7.95507	72	1	0	2	1	0	0	1	1	0	0	1
273	004	7.54009	79	1	0	2	0	1	0	1	1	0	0	1
274	004	9.32383	62	0	0	3	1	0	0	2	1	0	0	1
275	004	8.31581	66	0	0	2	1	0	0	1	1	0	0	1
276	004	8.5635	61	0	0	2	0	1	0	1	1	0	0	1
277	004	8.10651	71	1	0	2	0	1	0	1	1	0	0	1
278	004	8.88944	49	0	0	3	1	0	1	3	0.333333	1	1	1
279	004	9.13013	63	0	1	3	1	0	1	2	1	0	1	0
280	004	9.18758	59	0	0	3	0	1	0	2	0.5	1	0	1
281	004	9.04489	53	1	0	3	1	0	1	1	0	0	1	0
282	004	8.74131	41	0	0	3	1	0	1	1	0	0	1	0
283	004	8.58036	56	0	0	3	0	0	1	1	0	0	0	0
284	004	8.8959	64	0	0	2	1	0	0	2	1	0	0	0
285	004	8.6052	65	1	0	2	1	0	0	1	1	0	0	1
286	004	8.63853	44	1	0	3	1	0	1	2	0	1	0	1
287	004	8.5541	62	1	0	3	1	0	0	2	1	1	0	0
288	004	9.57543	39	0	0	3	1	0	1	2	0.5	1	1	0
289	004	9.38135	52	0	0	3	1	0	1	2	0	0	0	0
290	004	10.1317	55	0	0	3	1	0	1	2	0	0	0	0
291	004	8.41871	55	0	0	2	0	0	1	1	0	0	0	0
292	004	8.77431	67	0	0	3	1	0	0	2	1	0	0	1
293	004	9.2967	58	0	1	3	1	0	1	2	0	0	2	0
294	004	8.56332	87	0	0	3	0	1	0	1	1	0	0	1
295	004	9.17553	52	0	0	2	1	0	0	1	0	0	0	0
296	004	9.00117	34	0	0	3	0	0	1	2	0.5	1	0	0
297	004	9.05175	30	0	0	3	0	0	1	1	0	0	0	0
298	004	9.25158	46	0	0	3	1	0	1	2	0	0	1	0
299	004	8.32395	53	0	0	3	1	0	1	1	0	0	0	0
300	004	9.68949	64	1	0	2	1	0	0	2	0.5	0	0	0
301	004	9.55852	44	1	0	3	1	0	1	3	0	1	0	0
302	004	9.13948	54	0	0	3	1	0	1	2	0	0	0	0
303	004	9.33512	66	0	0	2	0	1	0	4	1	1	0	1
304	004	9.34316	52	0	0	2	1	0	1	2	0	0	0	1
305	004	9.81088	55	0	0	3	1	0	0	2	0	0	1	0
306	004	8.23793	63	0	0	2	1	0	0	1	1	0	0	0
307	004	8.48221	60	0	0	3	1	1	1	1	1	0	0	1
308	004	7.81682	87	1	0	1	1	0	0	1	1	0	0	1
309	004	9.02547	59	0	0	3	1	0	1	2	0	0	1	1
310	004	9.49401	49	0	0	3	1	0	1	2	0	0	0	0
311	004	8.24545	66	0	0	2	1	0	0	2	1	0	0	0
312	004	8.68203	43	0	0	3	1	0	1	1	0	0	0	0
313	004	9.85741	52	0	0	3	1	0	1	2	0	0	0	0
314	004	10.16	48	0	0	3	0	0	1	2	0	0	0	0
315	004	8.99247	53	0	0	3	1	0	1	1	0	0	0	0
316	004	9.1591	50	0	0	3	1	0	1	2	0	0	0	0
317	004	9.228	44	0	0	3	1	0	1	2	0	0	0	0
318	004	9.7776	45	0	0	3	0	0	1	3	0.333333	1	0	0
319	004	9.62305	56	0	0	3	1	1	1	2	0	0	0	0
320	004	8.59323	42	0	0	4	1	0	1	1	0	0	1	0
321	004	8.2845	45	0	0	3	0	0	1	1	0	0	1	0
322	004	9.20354	64	0	0	3	1	0	0	2	1	0	0	0
323	004	9.22887	67	0	0	2	1	0	0	2	1	0	0	0
324	004	10.225	49	0	0	3	1	0	1	2	0	0	0	0
325	004	8.96188	62	0	0	3	1	0	0	2	1	0	0	0
326	004	8.00637	63	1	0	3	1	0	1	1	1	0	0	0
327	004	8.42478	64	0	1	3	1	0	0	1	1	0	0	0
328	004	7.6009	70	1	0	2	1	0	0	1	1	0	0	0
329	004	8.66902	57	1	0	3	0	1	0	1	0	0	0	1
330	005	8.74858	82	1	1	2	1	0	0	1	1	0	0	1
331	005	8.94364	59	0	1	2	1	0	1	2	0	0	0	1
332	005	8.45863	72	1	1	2	1	0	0	1	1	0	0	1
333	005	8.59746	75	1	1	2	1	0	0	1	1	0	0	1
334	005	9.22526	77	0	1	3	0	1	0	2	1	0	0	1
335	005	8.66647	69	0	1	3	1	0	1	2	1	0	0	0
336	006	8.69299	73	0	1	3	2	0	0	2	1	0	0	1
337	006	8.44269	76	1	1	3	2	0	0	1	1	0	0	1
338	006	8.0523	70	1	1	2	2	0	0	1	1	0	0	1
339	006	8.87895	74	1	1	2	1	0	0	1	1	0	0	0
340	006	8.44269	68	0	1	3	2	0	0	1	1	0	0	1
341	006	8.0523	78	1	1	2	2	0	0	1	1	0	0	1
342	006	9.73097	54	0	1	3	0	1	1	1	0	0	0	1
343	006	8.545	77	1	1	2	1	0	0	1	1	0	0	1
344	006	8.69299	81	0	1	3	2	0	0	2	1	0	0	1
345	006	8.0523	51	1	1	3	0	1	0	1	0	0	0	1
346	007	9.32573	68	0	0	2	1	0	0	2	1	0	0	1
347	007	9.34221	62	0	0	2	1	0	1	2	1	0	0	0
348	007	9.68229	58	0	0	2	1	0	1	2	0	0	0	0
349	007	9.53933	53	0	0	3	0	0	1	3	0.333333	1	0	0
350	007	9.68801	54	0	0	2	1	0	1	2	0	0	0	0
351	007	8.56818	58	0	0	3	0	1	0	1	0	0	0	1
352	007	9.99049	56	0	0	2	1	0	1	2	0	0	0	0
353	007	9.2458	60	0	0	4	1	0	1	2	0.5	0	0	0
354	007	9.34208	66	0	0	2	1	1	0	2	1	0	0	0
355	007	9.44475	56	0	0	2	1	0	1	2	0	0	0	0
356	007	8.26385	71	1	0	2	2	0	0	1	1	0	0	1
357	007	9.5248	60	0	0	2	1	0	1	2	0.5	0	0	0
358	007	9.26011	84	0	0	2	0	1	0	2	1	0	0	1
359	007	9.73334	54	0	0	3	0	1	0	2	0	0	0	1
360	007	10.3433	53	0	0	3	1	0	1	2	0	0	1	0
361	007	9.126	55	0	1	2	1	0	1	2	0.5	1	0	0
362	007	8.42476	79	0	0	2	2	0	0	1	1	0	0	1
363	007	8.80343	65	0	0	2	1	0	0	2	1	0	0	0
364	007	10.1197	59	0	0	4	1	0	1	2	0	0	0	0
365	007	8.28943	79	1	0	2	1	0	0	1	1	0	0	1
366	007	8.25349	81	0	0	3	0	1	0	1	1	0	0	1
367	007	9.06069	71	0	0	3	1	0	0	2	1	0	0	1
368	007	8.86078	62	0	0	2	1	0	1	1	1	0	0	0
369	007	8.91464	62	0	0	4	1	0	0	2	1	0	0	0
370	007	9.36154	58	0	0	3	0	1	0	2	0	0	0	1
371	007	9.01713	83	0	1	3	0	1	0	2	1	0	0	1
372	007	8.98514	55	0	0	3	1	0	1	2	0	0	0	0
373	007	9.10976	65	0	0	2	0	1	0	2	1	0	0	1
374	007	8.43218	62	1	0	2	1	0	1	1	1	0	0	0
375	007	10.1273	53	0	0	3	1	0	1	2	0	0	0	0
376	007	9.27519	63	0	1	2	0	1	0	2	1	0	0	1
377	007	9.13636	64	0	0	3	1	0	1	2	1	0	0	1
378	007	9.50787	63	0	0	2	1	0	1	2	1	0	0	0
379	007	8.10819	27	1	0	3	0	1	0	1	0	0	0	1
380	007	9.15004	56	0	0	2	0	0	1	2	0	0	0	0
381	007	9.28361	63	0	0	4	1	0	1	2	1	0	0	0
382	007	9.39919	70	0	0	2	0	1	0	2	1	0	0	1
383	007	9.278	47	0	0	2	1	0	1	2	0	0	0	0
384	007	9.44121	52	0	0	3	1	0	1	2	0	0	0	0
385	007	10.3816	61	0	0	3	2	0	1	2	0.5	0	1	0
386	007	9.83825	52	0	0	3	1	0	1	2	0	0	0	0
387	007	9.21812	62	0	0	2	1	0	1	2	0.5	0	0	0
388	007	8.40773	61	1	0	3	1	0	1	1	1	0	0	1
389	007	9.2433	64	0	0	1	0	1	1	2	1	0	0	1
390	007	8.41272	68	0	0	2	0	1	0	1	1	0	0	1
391	007	8.36207	66	1	0	2	1	0	1	1	1	0	0	1
392	007	9.10829	65	0	0	3	1	0	0	2	0.5	0	0	0
393	007	8.38059	60	1	0	1	1	0	1	1	1	0	0	0
394	007	9.02179	85	0	0	1	0	1	0	2	0.5	1	0	1
395	007	8.98197	51	0	1	3	1	0	1	1	0	0	0	0
396	007	8.47252	80	0	0	2	2	0	0	1	1	0	0	1
397	007	9.18534	64	0	0	2	1	0	0	2	1	0	0	0
398	007	10.178	54	0	0	3	1	0	1	2	0	0	0	0
399	007	9.64672	63	0	0	3	1	0	1	1	1	0	0	0
400	007	8.47252	71	1	0	3	1	0	0	1	1	0	0	1
401	007	8.46542	51	0	0	2	0	1	0	1	0	0	0	0
402	007	10.4552	55	0	1	3	1	0	1	2	0	0	0	0
403	007	10.262	61	0	0	3	1	0	1	2	0.5	0	1	0
404	007	10.5671	59	0	0	2	1	0	1	2	0	0	0	0
405	007	8.49311	75	1	0	1	1	0	0	1	1	0	0	1
406	007	10.3148	54	0	0	3	1	0	1	2	0	0	0	0
407	007	10.8112	53	0	0	3	0	1	0	2	0	0	0	0
408	007	8.99131	44	0	0	3	1	0	0	1	0	0	0	0
409	007	8.26385	79	1	0	3	0	1	0	1	1	0	0	1
410	007	8.60904	83	0	0	1	2	0	0	1	1	0	0	1
411	007	10.1505	58	1	1	2	1	0	1	1	0	0	1	0
412	007	10.7797	53	0	0	3	1	0	1	2	0	0	0	0
413	007	9.52807	72	0	1	2	0	1	0	2	1	0	0	1
414	007	8.62353	57	1	0	2	1	0	1	1	0	0	0	0
415	007	8.76748	69	1	0	2	1	0	0	2	0.5	0	0	1
416	007	9.19238	70	0	0	2	1	1	0	2	1	0	0	1
417	007	8.87724	43	0	0	2	0	0	1	3	0.333333	1	0	1
418	007	8.25349	74	1	0	2	0	1	0	1	1	0	0	1
419	007	8.60904	62	1	0	3	1	0	1	1	1	0	0	1
420	007	10.4781	73	0	0	2	1	0	1	4	0.75	1	0	1
421	007	10.3549	64	0	0	2	1	0	1	2	1	0	0	0
422	007	9.30538	57	0	0	2	1	0	1	2	0	0	0	0
423	007	10.2182	63	0	0	3	1	0	1	2	1	0	0	0
424	007	8.67948	54	1	0	2	1	0	0	1	0	0	0	1
425	007	8.60904	46	1	0	3	2	0	0	1	0	0	0	1
426	007	8.43251	58	0	0	3	1	0	1	1	0	0	0	0
427	007	8.62353	50	0	0	3	1	0	1	1	0	0	0	0
428	007	10.1144	65	0	0	3	0	1	0	2	1	0	0	1
429	007	9.12216	40	0	0	3	2	0	0	3	0	1	0	1
430	007	10.4526	49	0	0	3	1	0	1	2	0	0	0	0
431	007	10.6685	49	0	0	3	1	0	1	2	0	0	0	0
432	007	9.78701	48	0	0	3	1	0	1	2	0	0	0	0
433	007	9.42787	49	0	0	2	1	0	1	1	0	0	0	0
434	007	10.7525	48	0	0	2	1	0	1	2	0	0	0	0
435	007	8.52377	46	0	0	3	1	0	1	1	0	0	0	0
436	007	10.1301	51	0	0	3	1	0	1	1	0	0	0	0
437	007	10.8124	50	0	0	3	1	0	1	2	0	0	0	0
438	007	9.91655	51	0	0	3	1	0	1	3	0	1	0	0
439	007	8.31752	64	1	0	2	1	0	0	1	1	0	0	0
440	008	9.14804	64	0	1	3	1	0	0	2	1	0	0	1
441	008	8.705	73	1	0	1	0	1	0	1	1	0	0	1
442	008	9.07429	75	0	0	1	0	1	0	2	1	0	0	1
443	008	8.5037	68	0	0	2	0	1	0	1	1	0	0	1
444	008	8.49147	69	0	0	2	0	1	0	1	1	0	0	1
445	008	9.06878	73	0	0	2	1	0	0	2	1	0	0	1
446	008	8.36007	68	1	0	2	0	1	0	1	1	0	0	1
447	008	9.2017	71	0	1	2	0	1	0	2	1	0	0	0
448	008	9.06728	71	0	0	1	1	0	0	2	1	0	0	1
449	008	8.52178	89	1	1	1	1	0	0	1	1	0	0	1
450	008	9.12989	55	0	0	1	0	1	0	2	0	0	0	1
451	008	9.00651	77	0	0	1	0	1	0	2	1	0	0	1
452	008	9.17461	63	0	0	2	1	0	0	2	1	0	0	1
453	008	9.26084	69	0	1	2	0	1	0	2	1	0	0	1
454	008	9.17647	64	0	0	2	0	1	0	2	1	0	0	1
455	008	8.90014	95	0	0	1	0	1	0	1	1	0	0	1
456	008	9.35764	93	0	0	1	0	1	0	2	1	0	0	1
457	008	9.53155	62	0	0	4	1	0	1	2	0.5	0	1	0
458	008	8.79694	49	0	0	2	0	1	0	1	0	0	0	1
459	008	8.49147	84	1	0	1	0	1	0	1	1	0	0	1
460	008	9.09234	70	0	0	1	1	0	1	2	1	0	0	1
461	008	9.35357	67	0	1	3	0	1	0	2	1	0	0	1
462	008	9.04275	66	0	0	3	0	1	0	2	1	0	0	1
463	008	8.42792	81	1	0	1	0	1	0	1	1	0	0	1
464	008	9.22296	30	1	0	3	0	1	1	2	0.5	1	2	1
465	008	8.36474	56	1	0	3	1	0	1	1	0	0	0	0
466	008	8.53169	73	1	1	2	0	1	0	1	1	0	0	1
467	008	8.32918	60	1	0	3	1	0	1	1	1	0	0	0
468	008	8.86616	67	0	0	2	0	1	0	2	1	0	0	1
469	008	9.06728	65	0	0	3	1	0	0	2	1	0	0	1
470	008	9.57408	68	0	0	2	0	1	1	2	0.5	0	1	0
471	008	9.19136	52	0	0	3	0	1	1	2	0.5	1	1	0
472	008	9.08557	71	0	0	2	0	1	0	2	1	0	0	1
473	008	9.33203	72	0	1	2	1	0	0	2	1	0	0	1
474	008	9.02437	65	0	0	2	0	1	0	2	1	0	0	1
475	008	9.01518	71	0	0	1	0	1	0	2	1	0	0	1
476	008	9.08557	73	0	0	3	0	1	0	2	1	0	0	1
477	008	9.14985	69	0	0	2	1	0	0	2	1	0	0	1
478	008	9.04606	69	0	0	2	0	1	0	1	1	0	0	1
479	008	8.89275	69	0	0	2	0	1	0	1	1	0	0	1
480	008	9.02003	67	0	0	2	0	1	1	2	0.5	0	0	1
481	008	9.33424	89	0	1	2	0	1	0	2	1	0	0	1
482	008	8.29729	75	1	0	1	2	0	0	1	1	0	0	1
483	008	8.27206	83	1	0	1	2	0	0	1	1	0	0	1
484	008	9.0705	52	0	0	3	2	0	1	2	0	0	1	0
485	008	8.34117	69	1	1	2	2	0	0	1	1	0	0	0
486	008	8.38959	73	1	1	2	1	0	0	1	1	0	0	0
487	008	9.37246	60	1	1	3	0	0	1	3	0.666667	0	1	1
488	008	8.53011	77	1	1	2	0	1	0	1	1	0	0	1
489	008	8.76186	79	1	0	1	0	1	0	1	1	0	0	1
490	008	8.36007	74	1	0	1	0	1	0	1	1	0	0	1
491	008	8.76374	62	1	0	2	1	0	0	1	1	0	0	1
492	009	8.88862	71	0	0	3	2	0	0	2	1	0	0	1
493	009	8.75369	72	0	0	3	0	1	0	2	1	0	0	1
494	009	7.84854	75	1	0	2	1	0	0	1	1	0	0	1
495	009	8.76468	67	0	0	3	0	1	0	2	1	0	0	1
496	009	8.83768	65	0	0	2	0	1	0	2	1	0	0	1
497	009	8.69901	74	0	0	3	0	1	0	2	1	0	0	1
498	009	8.33375	76	0	1	3	1	0	0	1	1	0	0	1
499	009	8.12029	80	0	0	2	2	0	0	1	1	0	0	1
500	009	7.88683	67	1	0	2	2	0	0	1	1	0	0	1
501	009	8.78447	63	1	0	3	1	0	0	2	1	0	0	1
502	009	7.87246	76	1	0	4	0	1	0	1	1	0	0	1
503	009	10.1929	50	0	1	4	1	0	1	3	0	0	1	0
504	009	8.85295	66	0	0	3	1	0	0	2	1	0	0	1
505	009	10.3163	41	0	1	2	1	0	1	3	0	1	1	0
506	009	8.37147	74	0	0	1	1	0	0	1	1	0	0	1
507	009	7.84071	58	1	0	2	1	0	0	1	0	0	0	0
508	009	8.04687	66	0	0	3	0	1	0	1	1	0	0	1
509	009	8.68761	69	0	0	3	1	0	0	2	1	0	0	1
510	009	7.94591	81	0	0	3	0	1	0	1	1	0	0	1
511	009	9.25522	57	0	0	4	1	0	1	2	0	0	1	0
512	009	9.67067	61	0	1	3	1	0	1	5	0.4	1	1	1
513	009	8.63675	44	0	0	2	1	0	1	1	0	0	1	0
514	009	8.68355	71	0	0	2	1	0	0	2	1	0	0	1
515	009	8.76857	69	0	1	3	1	0	0	2	1	0	0	1
516	009	8.58709	44	0	0	2	2	0	1	1	0	0	1	1
517	009	8.87137	68	1	1	2	0	1	0	2	1	0	0	1
518	009	10.2739	49	0	0	3	0	0	1	4	0.25	1	1	0
519	009	8.24853	67	0	0	2	1	0	0	1	1	0	0	1
520	009	9.01104	54	1	1	3	1	0	0	3	0.333333	1	0	1
521	009	9.84755	52	0	1	3	0	0	1	3	0.333333	1	1	0
522	009	10.0261	46	1	0	3	1	0	1	2	0	0	1	0
523	009	8.3905	70	0	0	3	1	0	0	2	1	0	0	1
524	009	8.38069	38	0	1	3	2	0	1	1	0	0	1	1
525	009	10.4924	46	1	0	3	1	0	1	1	0	0	1	0
526	009	9.21473	61	0	1	3	1	0	1	3	0.333333	0	1	0
527	009	9.04606	64	0	0	3	1	0	1	2	0.5	0	0	0
528	009	9.83366	52	0	0	4	0	0	1	3	0	0	1	0
529	009	9.7989	54	0	1	3	2	0	1	2	0	0	0	0
530	009	9.50144	61	0	0	2	2	0	0	2	1	0	0	0
531	009	8.52556	55	0	1	2	2	0	1	1	0	0	1	0
532	009	8.30449	46	0	0	3	2	0	1	1	0	0	1	0
533	009	9.82617	41	0	0	3	0	0	1	3	0	1	0	0
534	009	8.71342	51	0	0	2	0	1	0	2	0	0	1	0
535	009	8.7924	55	1	0	3	2	0	1	2	0	0	1	0
536	010	9.14548	84	0	1	2	0	1	0	2	1	0	0	1
537	010	8.37402	82	0	1	2	0	1	0	1	1	0	0	1
538	010	8.51579	78	0	1	2	0	1	0	1	1	0	0	1
539	010	9.32777	71	0	1	3	1	0	1	2	1	0	0	1
540	010	9.84177	67	0	1	3	1	0	1	2	1	0	0	0
541	010	8.80132	87	1	1	2	1	0	0	1	1	0	0	1
542	010	9.11416	69	0	1	3	1	0	0	2	1	0	0	0
543	010	8.55814	80	0	1	3	0	1	0	1	1	0	0	1
544	010	8.55275	75	1	1	2	1	0	0	1	1	0	0	1
545	010	9.20683	79	0	1	3	1	0	0	2	1	0	0	1
546	010	8.26256	78	1	1	2	1	0	0	1	1	0	0	1
547	010	8.48198	69	1	1	3	1	0	0	1	1	0	0	1
548	010	9.21423	64	0	1	3	1	0	0	2	1	0	0	1
549	010	9.05052	72	0	1	2	1	0	0	2	1	0	0	1
550	010	8.71342	68	0	1	2	1	0	0	1	1	0	0	1
551	010	8.51359	60	1	1	3	1	0	0	1	1	0	0	0
552	010	9.13292	69	0	1	3	2	0	1	2	1	0	0	1
553	010	8.59471	72	1	1	3	1	0	0	1	1	0	0	1
554	010	8.24801	73	0	1	3	1	0	0	1	1	0	0	1
555	010	8.53778	60	0	1	3	1	0	0	1	1	0	0	1
556	010	9.25397	78	0	1	3	1	0	0	2	1	0	0	1
557	010	8.2514	81	1	1	2	1	0	0	1	1	0	0	1
558	010	9.11273	69	0	1	3	2	0	0	2	1	0	0	1
559	010	9.84538	73	0	1	3	1	0	1	2	1	0	0	1
560	010	9.00602	64	0	1	3	1	0	0	2	1	0	0	0
561	010	8.06966	66	0	1	2	1	0	0	1	1	0	0	0
562	010	8.35303	81	0	1	2	1	0	0	1	1	0	0	0
563	010	8.41627	87	1	1	2	0	1	0	1	1	0	0	1
564	010	9.01323	68	1	1	2	1	0	0	1	1	0	0	1
565	010	9.10164	74	1	1	2	1	0	0	2	0.5	0	0	0
566	010	9.0867	81	0	1	2	1	0	0	2	1	0	0	1
567	010	8.72225	83	1	1	2	0	1	0	1	1	0	0	1
568	010	9.24232	73	0	1	3	0	1	0	2	1	0	0	1
569	010	8.69885	83	1	1	2	0	1	0	1	1	0	0	1
570	010	8.8413	71	0	1	3	1	0	0	2	1	0	0	0
571	010	9.85697	67	0	1	3	0	1	1	2	1	0	0	0
572	010	8.51779	85	1	1	2	1	0	0	1	1	0	0	1
573	010	8.65085	88	1	1	2	1	0	0	1	1	0	0	1
574	010	8.61486	89	1	1	2	0	1	0	1	1	0	0	1
575	010	9.18666	69	0	1	3	0	1	0	2	1	0	0	1
576	010	9.22187	53	0	1	2	1	0	1	2	0.5	1	0	1
577	010	8.53817	68	1	1	2	1	0	0	1	1	0	0	1
578	010	9.27959	71	0	1	3	1	0	0	2	1	0	0	1
579	010	8.87207	94	1	1	1	0	1	0	1	1	0	0	1
580	010	8.31508	58	0	1	3	1	0	0	1	0	0	0	1
581	010	9.12413	83	0	1	4	1	0	0	2	1	0	0	1
582	010	8.49249	71	1	1	2	1	0	0	1	1	0	0	0
583	010	9.25951	69	0	1	3	0	1	1	2	1	0	0	1
584	010	8.68322	72	1	1	2	1	0	0	1	1	0	0	1
585	010	8.59785	68	1	1	3	1	0	0	1	1	0	0	1
586	010	8.51619	56	0	1	2	0	1	0	1	0	0	0	1
587	010	8.4401	65	0	1	3	1	0	1	1	1	0	0	1
588	010	9.41091	66	0	1	2	0	1	1	1	1	0	0	1
589	010	8.47241	77	1	1	2	2	0	0	1	1	0	0	0
590	010	9.06762	46	0	1	2	0	1	0	2	0	1	0	1
591	010	8.61704	64	0	1	3	2	0	0	1	1	0	0	1
592	010	8.57414	49	0	1	3	0	1	0	1	0	0	0	1
593	010	9.11449	74	0	1	3	1	0	0	2	1	0	0	1
594	010	8.55275	54	0	1	2	0	1	0	1	0	0	0	1
595	010	8.6526	62	1	1	2	1	0	1	1	1	0	0	1
596	010	8.40581	67	1	1	3	1	0	0	1	1	0	0	0
597	010	8.27792	66	0	1	2	1	0	1	1	1	0	0	0
598	010	8.63853	66	0	1	3	1	0	0	1	1	0	0	1
599	010	8.88751	72	0	1	3	1	0	0	2	1	0	0	0
600	010	8.754	71	0	1	3	1	0	0	2	1	0	0	0
601	010	8.40961	37	0	1	4	0	1	1	1	0	0	0	1
602	010	8.49699	55	0	0	4	2	0	1	2	0	0	0	0
603	011	8.49821	59	1	0	2	1	0	0	1	0	0	0	0
604	011	8.11403	75	0	0	2	1	0	0	2	1	0	0	1
605	011	8.49821	81	1	0	2	1	0	0	1	1	0	0	1
606	011	9.17181	67	0	0	2	1	0	0	2	1	0	0	1
607	011	9.28841	66	0	0	2	0	1	1	2	1	0	1	1
608	011	9.04829	62	1	1	2	1	0	0	2	0.5	0	0	1
609	011	8.20248	80	1	0	2	0	1	0	1	1	0	0	1
610	011	8.62191	80	0	0	2	0	1	0	1	1	0	0	1
611	011	8.70051	63	0	0	4	0	1	0	1	1	0	0	1
612	011	8.57584	53	1	0	3	2	0	0	1	0	0	0	1
613	011	8.72209	50	0	1	2	2	0	1	1	0	0	1	0
614	011	8.18869	65	1	0	2	1	0	0	1	1	0	0	0
615	011	9.33794	60	1	0	1	1	0	1	2	0.5	0	1	1
616	011	9.27912	77	0	0	2	1	0	0	2	1	0	0	0
617	011	9.20144	69	0	0	3	1	0	0	2	1	0	0	0
618	011	9.23718	72	0	0	2	1	0	0	2	1	0	0	1
619	011	9.28841	69	0	0	2	0	1	0	1	1	0	0	1
620	011	9.88959	49	0	0	3	0	1	0	4	0.25	1	0	0
621	011	9.18625	79	0	1	2	0	1	0	2	1	0	0	1
622	011	8.97538	63	0	0	2	0	1	1	1	1	0	1	1
623	011	9.16993	65	0	0	3	1	0	0	2	1	0	0	0
624	011	9.11647	73	0	0	2	0	1	0	2	1	0	0	1
625	011	8.34332	67	0	1	2	0	1	0	1	1	0	0	1
626	011	8.55757	63	0	0	2	1	0	1	1	1	0	0	0
627	011	8.51839	85	0	0	2	1	0	0	1	1	0	0	1
628	011	8.4772	80	1	0	2	1	0	0	1	1	0	0	1
629	011	9.14974	69	0	0	2	0	1	0	2	1	0	0	1
630	011	8.53817	65	1	1	2	1	0	1	1	1	0	0	0
631	011	8.61359	69	1	0	3	2	0	0	1	1	0	0	1
632	011	9.35115	67	0	0	3	1	0	1	2	1	0	1	1
633	011	8.59526	69	1	1	2	0	1	0	1	1	0	0	0
634	011	8.64892	55	1	0	2	1	0	1	1	0	0	0	0
635	011	8.61359	73	1	0	2	1	0	0	1	1	0	0	1
636	011	8.59489	73	1	1	2	0	1	0	1	1	0	0	1
637	011	8.98745	79	1	1	1	0	1	0	1	1	0	0	1
638	011	8.51839	77	1	0	2	1	0	0	1	1	0	0	1
639	011	8.64576	82	1	1	2	0	1	0	1	1	0	0	1
640	011	9.19136	59	0	1	2	0	1	0	2	0	0	0	1
641	011	9.22148	58	0	0	2	1	0	1	2	0	0	0	0
642	011	9.21154	68	0	0	3	0	1	0	1	1	0	0	1
643	011	10.0434	31	0	1	3	0	1	1	3	0.333333	1	0	1
644	011	8.71735	65	0	0	2	1	0	0	1	1	0	0	1
645	011	9.21154	69	0	0	2	0	1	0	2	1	0	0	1
646	011	9.30674	62	0	1	2	2	0	0	2	1	0	0	1
647	011	9.58932	58	0	0	3	1	0	1	2	0	0	0	0
648	011	8.64647	84	0	0	4	0	1	0	1	1	0	0	1
649	011	9.05998	74	0	1	3	0	1	0	2	1	0	0	1
650	011	8.86234	76	0	0	2	0	1	0	2	1	0	0	1
651	011	9.3031	62	0	0	2	0	1	0	2	1	0	0	1
652	011	8.22443	67	1	0	2	1	0	0	1	1	0	0	1
653	011	9.21154	86	0	0	1	0	1	0	1	1	0	0	1
654	011	9.21354	74	0	0	3	1	0	0	2	1	0	0	1
655	011	9.38698	63	0	0	3	1	0	0	2	1	0	0	0
656	011	8.34284	87	1	0	1	0	1	0	1	1	0	0	1
657	011	9.39116	61	0	0	2	1	0	0	2	0.5	0	0	0
658	011	8.74862	59	0	0	2	2	0	1	1	0	0	1	1
659	011	8.73247	67	0	0	2	1	0	0	2	1	0	1	0
660	011	9.72979	60	0	0	3	1	0	1	2	1	0	1	1
661	011	9.21154	71	0	0	2	0	1	0	2	1	0	0	1
662	011	8.61359	60	1	0	2	1	0	1	1	1	0	1	0
663	012	9.2365	68	0	1	3	1	0	0	2	1	0	0	1
664	012	9.52515	82	0	1	2	0	1	0	2	1	0	0	1
665	012	8.39095	77	1	1	3	1	0	0	1	1	0	0	1
666	012	9.63926	77	0	1	3	0	1	0	2	1	0	0	1
667	012	9.58059	83	1	1	2	1	0	0	3	0.666667	1	0	1
668	012	9.0114	57	0	1	3	0	1	0	2	0	0	0	1
669	012	9.1841	64	0	1	3	1	0	0	2	0.5	0	0	0
670	012	9.23249	65	0	1	3	1	0	0	2	1	0	0	0
671	012	9.31848	67	0	1	3	0	1	0	2	1	0	0	1
672	012	9.24387	80	0	1	2	0	1	0	2	1	0	0	1
673	012	9.26767	53	0	1	2	1	0	0	2	0	0	0	1
674	012	9.83863	69	0	1	3	2	0	0	2	1	0	0	1
675	012	9.01201	72	0	1	3	1	0	0	2	1	0	0	0
676	012	9.03991	65	0	1	2	1	0	0	1	1	0	0	1
677	012	9.12446	67	0	1	3	1	0	0	2	1	0	0	0
678	012	9.36521	68	1	1	3	1	0	0	2	0.5	0	0	0
679	012	9.57651	73	0	1	3	1	0	0	2	1	0	0	1
680	012	9.21573	59	0	1	3	1	0	0	2	0	0	0	0
681	012	8.704	81	1	1	2	1	0	0	1	1	0	0	1
682	012	9.56584	68	1	1	3	1	0	0	3	0.333333	0	0	0
683	012	9.12249	56	1	1	3	0	1	0	1	0	0	0	1
684	012	8.56178	66	0	1	3	1	0	0	1	1	0	0	0
685	012	8.94585	63	0	1	3	1	0	0	2	0.5	0	0	0
686	012	9.55994	76	0	1	3	0	1	0	2	1	0	0	1
687	012	10.0419	44	0	1	3	1	0	0	3	0.666667	1	0	1
688	012	8.6183	67	1	1	3	2	0	0	1	1	0	0	0
689	012	9.07555	91	0	1	2	1	0	0	1	1	0	0	1
690	012	8.97841	62	0	1	3	1	0	0	2	0.5	0	0	0
691	012	9.38798	61	0	1	3	1	0	0	2	0.5	0	0	0
692	012	9.12042	43	0	1	3	1	0	0	2	0.5	1	0	1
693	012	8.61921	51	0	1	3	1	0	0	1	0	0	0	0
694	012	9.02942	62	0	1	3	1	0	0	2	1	0	0	0
695	012	8.34069	51	0	1	3	1	0	1	1	0	0	0	0
696	012	9.78735	59	0	1	3	1	0	1	2	0	0	1	0
697	012	8.23933	34	1	1	3	0	1	0	1	0	0	0	1
698	012	10.9406	46	1	1	3	1	0	1	4	0.5	1	0	1
699	012	9.41654	66	0	1	3	1	0	0	2	1	0	0	1
700	012	9.27002	73	0	1	3	1	0	0	2	1	0	0	1
701	012	11.3052	59	0	1	3	1	0	1	2	0	0	1	1
702	013	8.47703	67	0	0	2	1	0	0	1	1	0	0	1
703	013	8.80554	75	1	0	2	0	1	0	1	1	0	0	1
704	013	8.95262	77	0	0	4	1	0	0	2	1	0	0	1
705	013	10.2399	41	0	0	3	1	1	0	3	0.333333	1	0	0
706	013	9.12715	64	0	0	3	0	1	0	2	1	0	0	1
707	013	8.94898	93	1	0	2	0	1	0	1	1	0	0	1
708	013	8.27204	56	1	1	3	1	0	0	1	0	0	0	1
709	013	9.12238	88	0	0	2	0	1	0	2	1	0	0	1
710	013	9.20319	74	0	0	2	1	0	0	2	1	0	0	1
711	013	8.6782	77	0	0	3	1	0	0	1	1	0	0	1
712	013	8.50593	61	0	0	3	0	1	0	1	1	0	0	1
713	013	8.72765	88	0	0	1	0	1	0	1	1	0	0	1
714	013	8.79686	66	1	0	2	1	0	0	2	0.5	0	0	0
715	013	8.44054	86	1	0	1	0	1	0	1	1	0	0	1
716	013	9.12469	69	0	0	3	0	1	0	2	1	0	0	1
717	013	9.99411	61	1	0	2	1	0	1	5	0.6	1	1	0
718	013	8.44914	86	1	0	2	1	0	0	1	1	0	0	1
719	013	9.26204	61	0	0	2	1	0	0	2	1	0	0	0
720	013	8.14048	70	1	0	2	1	0	0	1	1	0	0	0
721	013	8.40884	87	0	0	2	0	1	0	1	1	0	0	1
722	013	9.71358	46	0	0	3	0	1	0	3	0	1	0	1
723	013	8.91551	72	1	0	3	1	0	0	1	1	0	0	1
724	013	8.30661	69	1	0	2	1	0	0	1	1	0	0	1
725	013	8.58723	89	0	0	1	0	1	0	1	1	0	0	1
726	013	8.42889	78	1	0	2	0	1	0	1	1	0	0	1
727	013	9.04977	53	0	0	3	1	0	1	2	0	0	0	1
728	013	9.15226	74	0	1	2	1	0	0	2	1	0	0	1
729	013	8.47451	85	1	0	2	1	0	0	1	1	0	0	1
730	013	8.39643	48	0	0	3	1	0	0	1	0	0	0	1
731	013	9.31925	53	0	0	3	1	0	1	1	0	0	0	1
732	013	8.3252	78	1	0	2	1	0	0	1	1	0	0	1
733	013	8.331	74	1	0	2	1	0	0	1	1	0	0	1
734	013	9.63543	56	1	0	4	1	0	0	1	0	0	0	1
735	013	8.48972	62	0	0	2	0	1	0	1	1	0	0	1
736	013	8.10367	77	1	0	2	1	0	0	1	1	0	0	0
737	013	8.82099	63	0	0	2	1	0	0	2	1	0	0	0
738	013	9.11342	64	0	0	4	2	0	0	2	1	0	0	1
739	013	9.64894	73	0	0	2	0	1	0	2	1	0	0	1
740	013	8.40812	65	0	0	3	2	0	0	1	1	0	0	0
741	013	9.06427	69	0	0	3	1	0	0	2	1	0	0	0
742	013	8.04127	39	0	0	3	1	0	1	1	0	0	0	0
743	013	8.74818	66	0	0	3	1	0	0	2	1	0	0	0
744	013	8.15361	72	1	0	3	1	0	0	1	1	0	0	0
745	013	8.1197	66	0	0	3	1	0	0	1	1	0	0	0
746	013	8.80014	68	0	0	3	1	0	0	2	1	0	0	0
747	013	8.07091	50	1	0	3	2	0	0	1	0	0	0	0
748	013	8.00637	70	0	0	2	1	0	0	2	1	0	0	0
749	013	8.10168	53	0	0	3	0	1	0	1	0	0	0	0
750	014	8.33336	57	0	1	4	1	0	0	1	0	0	0	0
751	014	8.73011	78	0	1	3	0	1	0	1	1	0	0	1
752	014	9.656	61	0	1	3	1	0	0	2	1	0	0	1
753	014	8.60674	73	1	1	2	1	1	0	1	1	0	0	1
754	014	8.83991	75	0	1	4	2	0	0	1	1	0	0	1
755	014	8.45668	59	0	1	4	1	0	0	1	0	0	0	1
756	014	8.52484	79	0	1	2	0	1	0	1	1	0	0	1
757	014	9.35308	66	0	1	3	0	1	0	2	1	0	0	1
758	014	8.36762	89	1	1	1	1	0	0	1	1	0	0	1
759	014	8.33648	61	1	1	3	1	0	0	1	1	0	0	0
760	014	8.60893	64	1	1	3	2	0	0	1	1	0	0	1
761	014	8.60619	79	1	1	2	0	1	0	1	1	0	0	1
762	014	8.3826	78	1	1	3	1	0	0	1	1	0	0	1
763	014	9.63419	64	0	1	2	1	0	1	1	1	0	1	1
764	014	9.13099	61	0	1	3	0	1	0	2	0.5	0	0	0
765	014	8.37962	75	1	1	4	1	0	0	1	1	0	0	1
766	014	8.6792	68	1	1	3	1	0	0	1	1	0	0	1
767	014	9.24369	67	0	1	3	1	0	0	2	1	0	0	1
768	014	8.3826	79	1	1	3	0	1	0	1	1	0	0	1
769	014	8.92268	70	0	1	3	1	0	0	2	1	0	0	0
770	014	9.00198	70	0	1	3	1	0	0	2	1	0	0	0
771	014	8.46218	63	1	1	2	1	0	0	1	1	0	0	1
772	014	9.23631	69	0	1	2	1	0	0	2	1	0	0	1
773	014	8.30037	57	0	1	4	1	0	0	1	0	0	0	0
774	014	9.07454	72	0	1	4	1	1	0	2	1	0	0	1
775	014	8.2803	68	1	1	3	1	0	0	1	1	0	0	1
776	014	9.03719	76	0	1	3	1	0	0	2	1	0	0	1
777	014	9.02619	73	0	1	3	2	0	0	2	1	0	0	1
778	014	8.79245	71	1	1	3	2	0	0	1	1	0	0	1
779	014	8.51044	52	0	1	3	1	0	1	1	0	0	0	0
780	014	8.29589	78	1	1	3	0	1	0	1	1	0	0	1
781	014	8.42516	65	1	1	2	1	0	0	1	1	0	0	0
782	014	8.95572	62	0	1	3	1	0	0	2	1	0	0	0
783	014	8.86279	65	0	1	3	1	0	0	2	1	0	0	0
784	015	8.45105	68	1	1	2	1	0	0	1	1	0	0	1
785	015	8.57923	39	0	1	3	0	1	0	1	0	0	0	1
786	015	8.45956	69	1	1	2	1	1	0	1	1	0	0	1
787	015	9.21433	78	1	1	2	0	1	0	3	0.333333	1	0	1
788	015	8.24801	59	1	1	3	1	0	1	1	0	0	0	1
789	015	8.52516	78	1	1	2	0	1	0	1	1	0	0	1
790	015	8.56025	74	1	1	1	1	0	0	1	1	0	0	1
791	015	9.13992	68	0	1	3	1	0	0	2	1	0	0	0
792	015	8.84217	73	0	1	3	1	0	0	2	1	0	0	1
793	015	8.52119	56	0	1	3	1	0	0	1	0	0	0	1
794	015	8.48982	69	1	1	2	1	0	0	1	1	0	0	1
795	015	8.25036	76	1	0	3	0	1	0	1	1	0	0	1
796	015	9.08251	70	0	1	3	2	0	0	2	1	0	0	1
797	015	9.09605	65	1	1	3	0	1	0	2	1	0	0	1
798	015	8.39389	64	1	1	3	1	0	0	1	1	0	0	1
799	015	8.38252	69	1	1	2	1	0	0	1	1	0	0	1
800	015	8.43815	85	0	0	1	0	1	0	1	1	0	0	1
801	015	9.57637	49	0	1	4	1	0	1	1	0	0	1	1
802	015	8.50714	79	1	1	3	1	0	0	1	1	0	0	1
803	015	8.45956	89	1	1	2	0	1	0	1	1	0	0	1
804	015	8.39389	35	1	1	3	0	1	0	1	0	0	0	1
805	015	8.54091	86	1	1	2	1	0	0	1	1	0	0	1
806	015	8.45532	73	1	1	2	1	0	0	1	1	0	0	0
807	015	8.29405	55	0	0	4	1	0	1	1	0	0	0	0
808	015	8.36637	53	0	0	4	0	1	1	1	0	0	0	0
809	015	8.18869	69	0	1	3	1	0	0	1	1	0	0	0
810	015	8.38936	54	0	1	4	0	1	1	1	0	0	0	0
811	015	8.98969	71	0	1	3	0	1	0	2	1	0	0	0
812	015	8.72583	56	0	1	3	1	0	0	2	0	0	0	0
813	016	8.84217	83	0	1	3	1	0	0	2	1	0	0	1
814	016	9.90144	63	0	1	4	0	1	1	2	0.5	0	1	1
815	016	9.08444	67	0	1	3	2	0	0	2	1	0	0	0
816	016	8.37101	72	0	1	2	2	0	0	1	1	0	0	0
817	016	8.83361	64	0	1	2	0	1	0	2	0.5	0	0	0
818	016	8.71243	67	1	1	3	1	0	0	1	1	0	0	1
819	016	8.78079	71	0	1	2	2	0	0	1	1	0	0	1
820	016	8.45425	84	1	1	2	1	0	0	1	1	0	0	1
821	016	8.12593	48	1	1	3	1	0	1	1	0	0	0	0
822	016	9.08455	70	0	1	3	1	0	0	2	1	0	0	1
823	016	9.0405	72	0	1	3	2	0	0	2	1	0	0	0
824	016	9.20573	80	0	1	2	1	0	0	2	1	0	0	1
825	016	8.33591	63	0	1	3	1	0	0	1	1	0	0	1
826	016	8.71276	70	0	1	3	1	0	0	1	1	0	0	1
827	016	8.61123	80	1	1	2	1	0	0	1	1	0	0	1
828	016	8.67249	67	0	1	3	1	0	0	1	1	0	0	1
829	016	8.33591	68	0	1	3	1	0	0	1	1	0	0	1
830	016	9.15863	65	0	1	2	1	0	0	2	1	0	0	0
831	016	9.67244	56	0	1	3	1	0	1	1	0	0	1	0
832	016	8.73569	76	0	1	2	2	0	0	1	1	0	0	1
833	016	8.55082	78	1	1	2	2	0	0	1	1	0	0	1
834	016	9.1072	49	0	1	3	1	0	0	2	0	1	0	1
835	016	8.53129	81	1	1	2	1	0	0	1	1	0	0	1
836	016	8.06149	80	1	1	2	1	0	0	1	1	0	0	1
837	016	8.09255	62	0	1	2	1	0	1	1	1	0	0	0
838	017	8.13153	83	1	0	2	0	1	0	1	1	0	0	1
839	017	8.9359	66	0	0	2	0	1	0	2	0.5	0	0	1
840	017	9.05952	66	0	0	2	0	1	0	2	1	0	0	0
841	017	8.13153	77	1	0	2	0	1	0	1	1	0	0	1
842	017	8.49699	52	1	0	2	0	1	0	1	0	0	0	1
843	017	8.31874	58	1	0	2	1	0	0	1	0	0	0	0
844	017	8.88184	75	0	0	2	1	0	0	2	1	0	0	1
845	017	8.36637	64	0	0	2	1	0	0	1	1	0	0	1
846	017	9.10498	62	0	0	2	1	0	0	2	0.5	0	0	0
847	017	8.76405	85	0	0	2	0	1	0	2	1	0	0	1
848	017	9.12696	57	0	0	3	1	0	0	2	0	0	0	0
849	017	8.35467	70	0	0	2	0	1	0	1	1	0	0	0
850	017	8.79482	75	0	0	2	0	1	0	2	1	0	0	1
851	017	9.12696	68	0	0	2	1	0	0	2	1	0	0	1
852	017	8.38936	57	1	0	2	1	0	0	1	0	0	0	0
853	017	8.34284	53	1	0	3	1	0	0	1	0	0	0	0
854	017	8.43381	63	1	0	2	0	1	0	1	1	0	0	0
855	017	8.34284	63	1	0	2	1	0	0	1	1	0	0	0
856	017	8.79482	77	0	0	3	0	1	0	2	1	0	0	1
857	017	8.13153	84	1	0	2	0	1	0	1	1	0	0	1
858	017	9.14846	67	0	0	2	1	0	0	2	1	0	0	1
859	017	8.36637	82	1	0	2	1	0	0	1	1	0	0	0
860	017	8.13153	77	1	0	2	1	0	0	1	1	0	0	1
861	017	9.03599	64	0	0	2	0	1	0	2	1	0	0	0
862	017	9.14846	65	0	1	2	0	1	0	2	1	0	0	0
863	017	8.10168	64	0	0	2	1	0	0	1	1	0	0	0
864	017	8.79482	79	0	0	4	0	1	0	2	1	0	0	1
865	017	9.19014	58	0	0	2	0	1	0	2	0	0	0	1
866	017	8.26873	71	1	0	2	0	1	0	1	1	0	0	1
867	017	8.41183	69	1	0	2	1	0	0	1	1	0	0	0
868	017	9.95228	78	1	0	2	1	0	0	5	0.4	1	1	1
869	017	9.12696	66	0	0	2	0	1	0	2	1	0	0	1
870	017	8.49699	68	1	0	2	0	1	0	1	1	0	0	1
871	017	9.16952	65	0	0	2	1	0	0	2	1	0	0	0
872	017	8.13153	72	0	0	2	1	0	0	1	1	0	0	1
873	017	8.31874	63	0	0	2	1	0	0	1	1	0	0	1
874	017	9.14846	62	0	0	2	1	0	0	2	0.5	0	0	0
875	017	8.85367	69	0	0	2	0	1	0	2	1	0	0	1
876	017	8.77956	74	0	0	2	1	0	0	2	1	0	0	1
877	017	8.43381	65	1	0	2	1	0	0	1	1	0	0	1
878	017	8.76405	59	0	1	4	0	1	0	2	0.5	0	0	1
879	017	8.49699	55	0	0	2	1	0	1	1	0	0	0	0
880	017	9.46498	53	0	0	2	1	0	0	3	0	1	0	0
881	017	9.67407	60	0	1	2	0	1	1	2	0.5	0	1	1
882	017	8.44462	67	0	0	3	1	0	0	1	1	0	0	0
883	017	8.51719	71	0	0	2	1	0	0	1	1	0	0	1
884	017	8.40066	64	0	0	2	0	1	0	1	1	0	0	0
885	017	8.43381	59	0	0	2	1	0	1	1	0	0	0	0
886	017	8.7323	76	0	0	2	0	1	0	2	1	0	0	1
887	017	8.7483	79	0	0	2	0	1	0	2	1	0	0	1
888	017	9.16952	68	0	0	1	1	0	0	2	1	0	0	0
889	017	8.9872	63	0	0	2	1	0	0	2	1	0	0	1
890	017	8.13153	85	0	0	2	1	0	0	1	1	0	0	1
891	017	8.45532	63	1	0	2	1	0	0	1	1	0	0	1
892	017	8.16052	84	0	0	2	1	0	0	1	1	0	0	1
893	017	9.12696	65	0	0	2	0	1	0	2	1	0	0	1
894	017	9.08251	65	0	1	2	1	0	0	2	1	0	0	1
895	017	9.21034	67	0	0	2	0	1	0	2	1	0	0	1
896	017	8.41183	45	0	0	3	1	0	1	1	0	0	0	1
897	017	9.10498	65	0	0	2	0	1	0	2	1	0	0	1
898	017	8.10168	80	1	0	2	0	1	0	1	1	0	0	1
899	017	8.77956	76	0	0	2	0	1	0	2	1	0	0	1
900	017	9.12696	66	0	0	1	1	0	0	2	1	0	0	1
901	017	9.19014	66	0	0	2	0	1	0	2	1	0	0	0
902	017	8.79482	74	0	0	1	0	1	0	2	1	0	0	1
903	017	8.16052	82	1	0	2	0	1	0	1	1	0	0	1
904	017	8.38936	61	0	0	2	1	0	0	1	1	0	0	0
905	017	8.13153	67	1	0	2	0	1	0	1	1	0	0	1
906	017	8.7323	69	0	0	2	1	0	0	2	1	0	0	1
907	017	9.05952	66	0	1	2	0	1	0	2	1	0	0	1
908	017	8.22951	82	1	0	2	0	1	0	1	1	0	0	1
909	017	8.41627	75	1	0	2	0	1	0	1	1	0	0	1
910	017	8.11672	81	1	0	2	0	1	0	1	1	0	0	1
911	017	8.13153	81	1	0	2	0	1	0	1	1	0	0	1
912	017	8.16052	76	1	0	1	1	0	0	1	1	0	0	1
913	017	9.05952	67	0	0	2	1	0	0	2	1	0	0	0
914	017	9.32367	62	0	0	2	1	0	0	3	0.333333	0	0	0
915	017	8.36637	62	1	0	2	1	0	0	1	1	0	0	1
916	017	9.25913	70	0	0	3	1	0	0	3	0.666667	0	0	1
917	017	8.07091	81	1	0	2	0	1	0	1	1	0	0	1
918	017	9.16952	59	0	0	2	0	1	0	2	0	0	0	1
919	017	9.08251	70	0	0	2	1	0	0	2	1	0	0	0
920	017	8.36637	70	0	0	2	0	1	0	1	1	0	0	1
921	017	8.31874	56	1	0	2	1	0	0	1	0	0	0	0
922	017	8.34284	61	0	0	2	0	1	0	1	1	0	0	1
923	017	9.12696	64	0	0	2	0	1	0	2	1	0	0	0
924	017	9.16952	63	0	0	2	1	0	0	2	1	0	0	1
925	017	9.12696	64	0	0	2	1	0	0	2	0.5	0	0	0
926	017	8.13153	78	1	0	2	0	1	0	1	1	0	0	1
927	017	9.08251	58	0	0	4	0	1	0	2	0	0	0	0
928	017	8.38936	66	1	0	2	1	0	0	1	1	0	0	1
929	017	8.82468	85	0	0	2	0	1	0	2	1	0	0	1
930	017	9.21034	63	0	0	2	1	0	0	2	1	0	0	0
931	017	9.10498	66	0	0	2	0	1	0	2	1	0	0	1
932	017	8.47637	63	1	0	2	1	0	0	1	1	0	0	0
933	017	8.16052	82	1	0	2	0	1	0	1	1	0	0	1
934	017	8.9872	80	0	0	3	1	0	0	2	1	0	0	1
935	017	9.10498	62	0	0	2	1	0	0	2	0.5	0	0	0
936	017	9.16952	65	0	0	2	1	0	0	2	1	0	0	0
937	017	8.13153	86	0	0	2	0	1	0	1	1	0	0	1
938	017	8.07091	73	1	0	2	0	1	0	1	1	0	0	1
939	017	8.29405	79	0	0	2	1	0	0	1	1	0	0	1
940	017	8.07091	76	1	0	2	0	1	0	1	1	0	0	1
941	017	9.34137	52	0	0	2	0	0	1	3	0	0	0	1
942	017	8.92266	73	0	0	2	1	0	0	2	1	0	0	1
943	017	9.10498	63	0	0	3	1	0	0	2	1	0	0	0
944	017	8.31874	72	0	0	2	1	0	0	1	1	0	0	0
945	017	8.13153	72	1	0	2	0	1	0	1	1	0	0	1
946	017	8.36637	38	0	0	2	0	1	0	1	0	0	0	1
947	017	8.07091	72	1	0	2	0	1	0	1	1	0	0	1
948	017	9.34137	50	0	0	3	0	0	1	3	0	1	0	1
949	017	8.43381	62	0	0	2	1	0	0	1	1	0	0	0
950	017	8.00637	85	1	0	3	0	1	0	1	1	0	0	1
951	017	8.16052	77	1	0	2	0	1	0	1	1	0	0	1
952	017	9.12696	63	0	0	3	1	0	1	2	1	0	1	0
953	017	9.19014	65	0	0	3	0	1	0	2	1	0	0	0
954	017	9.03599	64	0	0	4	1	0	0	2	1	0	0	0
955	017	8.36637	62	0	0	2	0	1	0	1	1	0	0	1
956	017	8.10168	77	1	0	2	0	1	0	1	1	0	0	1
957	017	9.55393	46	0	0	3	1	0	1	1	0	0	1	1
958	017	8.23933	72	0	0	1	0	1	0	1	1	0	0	1
959	017	9.10498	53	0	0	3	0	0	1	2	0	0	0	1
960	017	9.46498	35	0	0	3	0	1	1	3	0.333333	1	0	0
961	017	8.66561	56	0	0	2	1	0	0	2	0	0	0	0
962	017	8.43381	67	1	0	2	1	0	0	1	1	0	0	0
963	017	9.16952	42	1	0	3	1	0	0	2	0	0	0	0
964	017	8.31874	66	0	0	2	1	0	0	1	1	0	0	0
965	017	8.34284	52	0	0	2	0	1	0	1	0	0	0	0
966	018	8.11223	65	1	1	2	1	0	0	1	1	0	0	1
967	018	8.11821	87	1	0	2	1	0	0	1	1	0	0	1
968	018	8.11223	78	1	0	2	1	0	0	1	1	0	0	1
969	018	9.49815	60	1	0	2	1	0	1	1	1	0	1	0
970	018	8.07714	78	1	0	3	0	1	0	1	1	0	0	1
971	018	8.80538	62	0	0	2	0	1	0	2	0.5	0	0	1
972	018	8.77493	69	0	0	3	0	1	0	2	1	0	0	1
973	018	8.34165	70	0	0	3	1	0	0	1	1	0	0	1
974	018	8.11223	67	1	1	3	1	0	0	1	1	0	0	1
975	018	8.80538	54	0	0	2	1	0	1	2	0	0	1	0
976	018	8.11223	62	0	0	2	1	0	0	1	1	0	0	0
977	018	8.80538	59	0	0	3	1	0	1	2	0	0	0	0
978	018	8.80538	66	0	1	2	1	0	0	2	1	0	0	0
979	019	8.56025	68	1	1	2	1	0	0	1	1	0	0	0
980	019	9.28545	67	0	1	3	1	0	0	2	1	0	0	1
981	019	8.91463	79	0	1	2	1	0	0	2	1	0	0	0
982	019	8.85794	78	1	1	2	1	0	0	1	1	0	0	1
983	019	8.81878	68	0	0	2	1	0	0	2	1	0	0	1
984	019	8.32361	65	0	1	3	1	0	1	1	1	0	0	1
985	019	9.2272	70	0	0	4	1	0	0	2	1	0	0	1
986	019	9.35876	77	0	1	2	0	1	0	2	1	0	0	1
987	019	9.66269	60	1	1	2	0	1	0	2	0.5	0	1	1
988	019	10.3023	61	0	1	3	1	0	0	4	0.75	1	1	0
989	019	8.52516	76	1	1	2	1	0	0	1	1	0	0	1
990	019	8.52516	80	1	1	2	1	0	0	1	1	0	0	1
991	019	9.2321	75	0	1	2	1	0	0	2	1	0	0	1
992	019	8.48467	79	1	1	2	1	0	0	1	1	0	0	1
993	019	8.52516	80	1	1	2	1	0	0	1	1	0	0	1
994	019	8.34759	54	0	0	2	1	0	1	1	0	0	0	0
995	019	9.65053	47	0	0	2	1	0	0	2	0	1	0	1
996	019	9.46653	55	0	0	2	1	0	1	1	0	0	0	0
997	019	10.0502	51	0	0	3	0	0	1	3	0	1	1	0
998	019	10.4006	62	0	1	3	1	0	0	4	0.25	0	1	0
999	020	8.38069	72	0	0	3	1	0	0	1	1	0	0	1
1000	020	8.30127	79	0	0	2	1	0	0	1	1	0	0	1
1001	020	8.79118	52	0	0	3	1	0	1	2	0	0	0	0
1002	020	9.29201	65	0	0	2	1	0	0	2	1	0	0	1
1003	020	7.97384	75	0	1	2	1	0	0	1	1	0	0	1
1004	020	8.33423	66	0	0	1	0	1	0	1	1	0	0	1
1005	020	9.76094	54	0	1	3	1	0	0	4	0.5	1	1	0
1006	020	7.99766	74	1	1	2	0	1	0	1	1	0	0	1
1007	020	8.06589	59	0	0	2	0	1	0	1	0	0	0	1
1008	020	8.11492	76	0	0	2	1	0	0	1	1	0	0	1
1009	020	9.17357	78	0	0	2	1	0	0	3	0.666667	1	0	1
1010	020	8.98482	70	0	0	2	1	0	0	2	1	0	0	1
1011	020	8.04045	80	1	0	2	2	0	0	1	1	0	0	1
1012	020	10.1867	63	1	1	2	1	0	0	6	0.5	1	1	1
1013	020	9.71734	88	1	0	2	1	0	0	5	0.2	1	1	1
1014	020	8.72907	60	0	0	2	1	0	1	2	0.5	0	0	1
1015	020	9.51944	47	0	1	3	1	0	0	2	0	0	0	1
1016	020	8.84116	71	0	0	2	1	0	0	2	0.5	0	0	1
1017	020	8.83186	46	0	0	3	1	0	1	1	0	0	1	0
1018	020	8.84635	52	0	0	2	0	1	0	2	0	0	1	0
1019	020	8.66043	65	0	0	3	1	0	0	2	1	0	0	1
1020	020	9.06288	70	0	0	2	1	0	0	2	1	0	0	1
1021	020	8.67403	69	0	0	2	1	0	0	2	1	0	0	1
1022	020	8.75147	77	0	1	3	1	0	0	2	1	0	0	1
1023	020	9.4055	46	0	1	2	1	0	1	4	0	0	1	1
1024	020	8.07931	49	0	0	3	1	0	0	1	0	0	0	0
1025	020	8.61159	46	0	0	3	1	0	0	1	0	0	0	0
1026	020	9.18297	76	0	1	3	1	0	0	2	1	0	0	1
1027	020	8.21798	50	0	0	3	1	0	1	1	0	0	0	0
1028	020	10.2221	49	0	1	3	1	1	1	3	0	0	1	1
1029	020	8.70101	68	0	0	3	1	0	0	2	1	0	0	1
1030	020	8.69551	67	1	1	2	1	0	0	1	1	0	0	1
1031	020	8.84087	64	0	1	2	1	0	0	2	1	0	0	1
1032	020	10.1764	69	0	0	3	1	0	0	2	1	0	0	1
1033	020	9.12544	60	0	0	2	1	0	1	2	0.5	0	0	1
1034	020	8.27232	70	1	0	2	0	1	0	1	1	0	0	1
1035	020	8.89959	62	0	1	3	1	0	0	2	0.5	0	0	1
1036	020	8.83186	70	0	0	2	1	0	0	2	0.5	0	0	1
1037	020	9.43851	58	0	0	3	0	1	0	2	0	0	0	1
1038	020	9.0275	74	0	1	2	2	0	0	3	1	1	0	1
1039	020	8.3948	68	1	1	2	1	0	0	1	1	0	0	1
1040	020	8.7055	66	0	1	3	0	1	0	2	1	0	0	0
1041	020	8.88031	59	0	1	2	0	1	0	2	0	0	0	1
1042	020	8.15018	70	1	1	2	1	0	0	1	1	0	0	1
1043	020	10.5004	48	0	0	2	1	1	1	2	0	0	0	1
1044	020	8.12385	69	1	0	1	0	1	0	1	1	0	0	1
1045	020	8.03398	58	0	0	2	1	0	0	1	0	0	0	1
1046	020	8.60959	29	1	0	3	0	1	0	1	0	0	0	1
1047	020	8.27232	90	1	0	2	0	1	0	1	1	0	0	1
1048	020	9.17916	59	0	0	2	1	0	1	3	0	0	1	1
1049	020	8.35913	55	1	0	2	1	0	1	1	0	0	0	1
1050	020	10.3721	49	0	0	3	1	0	1	2	0	0	0	1
1051	020	10.2744	35	0	1	5	0	0	1	3	0.666667	0	0	0
1052	020	8.19809	59	0	1	3	1	0	0	1	0	0	0	0
1053	020	0	56	0	1	3	1	0	1	1	0	0	0	0
1054	021	9.13992	74	0	1	3	2	0	0	2	1	0	0	1
1055	021	8.67077	54	0	1	3	0	1	0	1	0	0	0	1
1056	021	8.90924	71	0	1	3	1	0	1	2	1	0	0	1
1057	021	8.89426	32	1	1	3	0	1	1	2	0.5	1	1	1
1058	021	8.40066	70	0	1	3	2	0	0	1	1	0	0	1
1059	021	10.6006	52	0	1	4	0	1	1	2	0	1	1	0
1060	021	8.67931	60	0	1	3	0	1	0	1	1	0	0	1
1061	021	9.09695	82	1	1	3	2	0	0	1	1	0	0	0
1062	021	9.03718	70	0	1	3	1	0	0	2	1	0	0	1
1063	021	8.51118	68	0	1	3	1	0	0	1	1	0	0	1
1064	021	8.50106	77	1	1	3	0	1	0	1	1	0	0	1
1065	021	8.49085	79	1	1	3	0	1	0	1	1	0	0	1
1066	021	8.49085	75	1	1	3	0	1	0	1	1	0	0	1
1067	021	8.27129	86	1	1	2	2	0	0	1	1	0	0	1
1068	021	9.14527	67	0	1	3	0	1	0	2	1	0	0	1
1069	021	9.51044	61	0	1	3	0	1	1	1	1	0	1	0
1070	021	9.44066	70	0	1	2	1	0	1	1	1	0	1	0
1071	021	9.32723	71	0	1	3	0	1	0	2	1	0	0	1
1072	021	8.49085	87	0	1	3	0	1	0	1	1	0	0	1
1073	021	8.35467	79	1	1	3	0	1	0	1	1	0	0	1
1074	021	9.03718	78	0	1	3	0	1	0	2	1	0	0	1
1075	021	8.4929	67	1	1	3	1	0	0	1	1	0	0	1
1076	021	8.67077	71	1	1	2	0	1	0	1	1	0	0	1
1077	021	8.02943	76	1	1	3	2	0	0	1	1	0	0	1
1078	021	8.50106	56	1	1	3	0	1	0	1	0	0	0	1
1079	021	9.94822	73	0	1	3	0	1	0	2	1	0	0	1
1080	021	8.49085	73	1	1	2	0	1	0	1	1	0	0	1
1081	021	8.49085	79	1	1	2	0	1	0	1	1	0	0	1
1082	021	8.40066	67	1	1	3	1	0	0	1	1	0	0	1
1083	021	8.27129	67	1	1	3	1	0	0	1	1	0	0	1
1084	021	8.05198	74	0	1	2	1	1	0	1	1	0	0	0
1085	021	8.10168	50	0	1	3	1	0	1	1	0	0	1	0
1086	022	9.2161	69	0	0	2	1	0	0	2	1	0	0	0
1087	022	8.00903	40	0	0	3	1	0	1	2	0	1	0	0
1088	022	8.3904	43	1	0	3	1	0	1	1	0	0	1	0
1089	022	9.1082	60	0	0	2	1	0	1	2	0.5	0	1	0
1090	022	9.0281	76	0	1	2	0	1	0	2	1	0	0	1
1091	022	9.17046	53	1	0	2	1	0	0	2	0	0	1	0
1092	022	8.61435	67	1	0	2	1	0	0	1	1	0	0	1
1093	022	9.51812	68	0	0	2	0	1	0	2	1	0	0	1
1094	022	9.09251	71	0	0	3	0	1	0	2	1	0	0	1
1095	022	8.85993	96	1	0	1	0	1	0	1	1	0	0	1
1096	022	9.52262	63	0	0	2	1	0	0	2	1	0	0	0
1097	022	8.90952	50	0	0	3	1	0	1	1	0	0	0	0
1098	022	8.68609	98	0	0	2	2	0	0	1	1	0	0	1
1099	022	9.68814	65	0	0	3	1	0	0	2	1	0	0	0
1100	022	10.4555	60	0	0	3	0	1	1	3	0.333333	0	1	0
1101	022	8.68246	82	1	0	2	0	1	0	1	1	0	0	1
1102	022	8.40964	55	1	0	3	1	0	1	1	0	0	2	0
1103	022	8.53276	82	1	0	1	0	1	0	1	1	0	0	1
1104	022	9.17046	69	0	0	2	1	0	1	2	1	0	1	0
1105	022	8.36264	61	1	0	3	1	0	1	1	1	0	1	0
1106	022	8.38572	69	0	1	3	0	1	0	1	1	0	0	1
1107	022	9.06297	64	0	1	3	1	0	1	2	1	0	0	0
1108	022	9.09122	70	0	0	3	0	1	0	2	1	0	0	1
1109	022	8.44135	62	1	0	2	1	0	0	1	1	0	0	1
1110	022	8.47013	73	0	1	2	0	1	0	1	1	0	0	1
1111	022	8.87381	75	1	1	3	1	0	0	2	1	0	0	1
1112	022	8.41507	61	0	0	3	1	0	1	1	1	0	1	0
1113	022	8.52769	46	0	0	3	1	0	1	1	0	0	1	0
1114	022	8.46651	71	1	0	2	0	1	0	1	1	0	0	1
1115	022	8.79854	56	1	0	2	2	0	0	1	0	0	0	1
1116	022	9.5612	55	0	0	3	0	1	1	2	0	0	0	1
1117	022	9.41835	67	0	0	2	0	1	1	2	1	0	0	1
1118	022	8.23854	74	1	0	2	0	1	0	1	1	0	0	1
1119	022	9.3091	70	0	0	2	0	1	0	2	1	0	0	1
1120	022	10.102	46	0	0	3	1	0	1	4	0.25	1	1	0
1121	022	9.09259	60	0	0	2	0	1	1	2	1	0	1	1
1122	022	8.21175	77	1	0	2	0	1	0	1	1	0	0	1
1123	022	9.21606	67	0	1	2	1	0	1	2	1	0	2	0
1124	022	9.29107	58	1	0	3	0	1	0	2	0	0	0	1
1125	022	9.47904	69	0	1	3	1	0	0	3	0.666667	0	1	0
1126	022	10.1602	71	0	0	3	0	1	0	3	0.666667	0	0	1
1127	022	8.4762	64	1	0	2	0	1	0	1	1	0	0	1
1128	022	9.11661	52	0	0	4	0	1	0	2	0	0	0	0
1129	022	8.33651	63	1	0	4	1	0	0	1	1	0	0	0
1130	022	8.99814	72	0	0	2	1	1	0	2	1	0	0	0
1131	022	8.65601	37	0	0	3	0	1	0	1	0	0	0	1
1132	022	8.23854	79	1	0	2	0	1	0	1	1	0	0	1
1133	022	8.36124	62	1	0	2	2	0	0	1	1	0	0	1
1134	022	9.28442	52	1	0	3	1	0	0	1	0	0	0	0
1135	022	8.50564	78	1	0	2	0	1	0	1	1	0	0	1
1136	022	9.06272	74	0	0	3	1	0	0	2	1	0	0	1
1137	022	9.38415	67	0	0	3	1	0	1	2	1	0	1	0
1138	022	9.39692	47	1	0	3	0	1	0	1	0	0	0	1
1139	022	8.29004	73	1	1	3	0	1	0	1	1	0	0	1
1140	022	9.06058	45	0	0	2	1	0	1	2	0.5	1	1	0
1141	022	8.60706	74	1	1	3	0	1	0	1	1	0	0	1
1142	022	8.43033	74	1	0	1	0	1	0	1	1	0	0	1
1143	022	8.45381	87	1	0	2	1	0	0	1	1	0	0	1
1144	022	9.79505	60	0	0	2	1	0	1	3	0.333333	0	1	0
1145	022	8.24118	72	0	0	3	0	1	1	1	1	0	0	1
1146	022	8.45629	56	1	0	3	1	0	1	1	0	0	1	0
1147	022	9.0017	64	0	0	3	0	1	0	1	1	0	0	1
1148	022	9.04515	69	0	1	2	1	0	1	2	1	0	0	0
1149	022	8.86552	64	0	0	4	0	1	0	1	1	0	0	1
1150	022	9.26097	72	0	0	2	0	1	0	2	1	0	0	1
1151	022	10.4705	51	1	0	3	1	0	1	3	0	0	0	0
1152	022	9.06827	54	0	0	3	1	0	1	2	0	0	0	0
1153	022	9.15619	69	0	0	2	0	1	0	2	1	0	0	1
1154	022	8.82676	73	0	0	2	1	0	0	2	1	0	0	1
1155	022	8.21717	64	0	0	2	1	0	0	1	1	0	0	1
1156	022	10.035	49	0	0	3	1	0	1	4	0	1	1	0
1157	022	9.936	59	1	0	2	0	1	0	2	0	0	0	1
1158	022	8.5457	37	0	0	2	0	1	0	1	0	0	0	1
1159	022	8.7464	88	0	0	2	2	0	0	2	1	0	0	1
1160	022	9.21248	78	0	0	1	0	1	0	2	1	0	0	1
1161	022	8.87179	84	0	1	4	2	0	0	2	1	0	0	1
1162	022	9.25486	60	1	0	4	0	1	0	1	1	0	0	1
1163	022	9.038	78	0	0	2	0	1	0	2	1	0	0	1
1164	022	9.06622	49	0	0	2	1	0	1	2	0	0	1	0
1165	022	8.45203	69	1	0	2	0	1	0	1	1	0	0	1
1166	022	8.97493	80	0	0	2	0	1	0	2	1	0	0	1
1167	022	8.92904	81	0	0	1	0	1	0	2	1	0	0	1
1168	022	7.87246	63	0	0	3	1	0	0	1	1	0	0	1
1169	022	8.91332	68	0	0	2	0	1	0	2	1	0	0	0
1170	022	9.43395	63	1	0	3	2	0	0	2	1	0	0	0
1171	022	9.0784	70	0	0	3	1	0	0	2	1	0	0	0
1172	022	8.51132	57	0	0	3	0	1	0	1	0	0	0	1
1173	022	9.13002	65	0	0	2	0	1	0	2	1	0	0	0
1174	022	9.31515	54	0	0	2	1	0	0	2	0	0	0	0
1175	022	8.27133	73	1	1	3	1	0	0	1	1	0	0	1
1176	022	8.68744	70	0	0	2	1	0	0	2	1	0	0	1
1177	022	8.73681	35	1	0	3	0	1	0	2	0.5	1	0	1
1178	022	8.73335	73	1	0	2	0	1	0	1	1	0	0	1
1179	022	9.06522	62	1	0	2	0	1	0	2	1	0	0	1
1180	022	9.26005	66	1	0	2	0	1	0	2	0.5	0	0	1
1181	022	8.3463	59	0	0	3	1	0	1	1	0	0	2	0
1182	022	8.7957	73	0	0	2	1	0	0	2	1	0	0	0
1183	022	9.07468	63	0	0	2	1	0	0	2	1	0	0	0
1184	022	10.1671	68	0	0	2	0	1	0	2	1	0	0	1
1185	022	9.97625	59	0	0	2	1	0	1	2	0	0	0	0
1186	022	10.1812	51	1	0	4	1	0	1	1	0	0	0	0
1187	022	9.2344	67	0	1	2	0	1	0	1	1	0	0	1
1188	022	9.53034	70	0	0	2	0	1	0	3	0.666667	0	0	1
1189	022	9.34114	65	0	0	3	0	1	0	2	1	0	0	1
1190	022	8.77493	70	1	0	2	0	1	0	1	1	0	0	1
1191	022	8.36743	63	0	0	3	1	0	1	1	1	0	1	0
1192	022	8.41285	49	1	0	3	0	0	1	1	0	0	1	0
1193	022	9.11213	64	0	0	3	0	1	0	2	1	0	0	1
1194	022	9.40002	61	0	0	2	1	0	1	2	0.5	0	1	1
1195	022	8.69014	86	1	0	1	0	1	0	1	1	0	0	1
1196	022	9.48169	81	0	0	3	0	1	0	2	1	0	0	1
1197	022	9.57969	69	0	0	2	0	1	0	2	1	0	0	1
1198	022	8.92851	94	1	0	2	0	1	0	1	1	0	0	1
1199	022	8.58384	87	1	0	2	0	1	0	1	1	0	0	1
1200	022	9.14265	64	0	0	2	1	0	0	2	1	0	0	0
1201	022	9.44792	58	0	0	3	0	1	0	2	0	0	0	1
1202	022	9.08747	65	0	0	3	1	0	0	2	1	0	0	0
1203	022	9.20385	60	0	0	2	0	1	0	2	0.5	0	0	1
1204	022	9.35706	88	0	0	2	0	1	0	2	1	0	0	1
1205	022	8.97447	71	0	0	3	0	1	0	1	1	0	0	1
1206	022	8.07838	88	1	0	2	0	1	0	1	1	0	0	1
1207	022	9.28656	44	1	0	3	1	0	1	3	0.333333	1	1	0
1208	022	8.595	55	0	0	3	1	0	1	1	0	0	1	0
1209	022	9.25184	58	0	0	2	0	1	0	2	0	0	1	0
1210	022	9.49295	59	0	0	2	1	0	1	2	0	0	0	0
1211	022	8.36743	59	1	0	3	1	0	0	1	0	0	0	0
1212	022	8.63835	75	1	0	1	0	1	0	1	1	0	0	1
1213	022	9.67838	58	0	0	3	1	0	1	1	0	0	0	0
1214	022	8.57293	58	1	0	3	1	0	1	1	0	0	1	1
1215	022	8.9868	77	0	0	2	0	1	0	2	1	0	0	1
1216	022	8.68921	77	0	0	3	0	1	0	1	1	0	0	1
1217	022	9.79985	61	0	0	3	1	0	0	2	0.5	0	0	0
1218	022	8.52516	68	1	0	2	1	0	0	1	1	0	0	1
1219	022	9.18698	61	0	0	3	1	0	1	2	0.5	0	2	0
1220	022	9.21923	58	1	0	3	1	0	1	2	0	0	1	0
1221	022	8.18423	78	1	0	1	0	1	0	1	1	0	0	1
1222	022	8.83592	63	1	0	2	1	0	1	1	1	0	1	0
1223	022	8.62047	77	0	0	3	0	1	0	1	1	0	0	1
1224	022	9.11235	54	0	0	3	1	0	1	2	0	0	0	1
1225	022	8.60227	70	0	0	2	0	1	0	1	1	0	0	1
1226	022	9.58498	45	0	0	3	1	0	1	2	0	0	0	0
1227	022	9.04826	67	0	0	2	0	1	0	2	1	0	0	1
1228	022	9.02812	74	0	0	2	0	1	0	2	1	0	0	1
1229	022	9.33647	67	0	0	2	0	1	0	1	1	0	0	1
1230	022	8.68452	58	1	0	2	1	0	1	1	0	0	1	1
1231	022	8.27133	60	1	0	1	1	0	0	1	1	0	0	1
1232	022	9.22017	54	0	0	3	1	0	1	2	0	0	1	0
1233	022	8.5559	62	1	0	2	0	1	0	1	1	0	0	1
1234	022	9.24079	47	1	0	2	1	0	1	2	0	0	1	0
1235	022	9.41395	51	0	0	3	1	0	1	2	0	0	1	0
1236	022	8.24905	77	1	0	2	1	0	0	1	1	0	0	1
1237	022	8.18423	63	0	0	2	0	1	1	1	1	0	0	1
1238	022	9.17308	63	0	0	2	1	0	1	2	0.5	0	2	0
1239	022	9.20734	67	0	0	1	1	0	0	2	1	0	0	1
1240	022	8.26462	69	1	0	2	0	1	0	1	1	0	0	1
1241	022	9.30411	67	0	0	1	0	1	0	2	1	0	0	1
1242	022	8.47732	64	0	0	3	0	1	1	1	1	0	1	0
1243	022	8.99516	76	1	0	3	0	1	0	1	1	0	0	1
1244	022	8.36743	65	1	0	2	0	1	1	1	1	0	1	0
1245	022	8.25286	67	0	0	3	1	0	0	1	1	0	0	1
1246	022	9.02812	76	0	0	2	0	1	0	2	1	0	0	1
1247	022	9.05294	64	0	0	2	1	0	1	2	1	0	1	0
1248	022	8.18423	71	0	0	3	0	1	0	1	1	0	0	1
1249	022	9.11702	58	0	0	2	1	0	0	2	0	0	0	0
1250	022	8.92266	63	0	0	2	1	0	1	2	0.5	0	0	0
1251	022	8.67089	70	1	0	1	0	1	0	1	1	0	0	1
1252	022	8.49931	60	0	0	3	1	0	1	1	1	0	1	0
1253	022	8.97009	73	1	0	2	0	1	0	1	1	0	0	1
1254	022	8.7482	63	1	0	2	0	1	0	1	1	0	0	1
1255	022	8.98931	79	0	0	1	0	1	0	2	1	0	0	1
1256	022	8.41285	50	1	0	2	1	0	1	1	0	0	1	0
1257	022	8.43033	74	1	0	2	0	1	0	1	1	0	0	1
1258	022	10.1959	60	0	0	3	1	0	1	2	0.5	0	0	0
1259	022	9.53925	68	0	1	2	0	1	0	2	1	0	0	1
1260	022	8.84563	56	1	0	2	0	1	0	1	0	0	0	1
1261	022	8.4348	44	1	0	2	1	0	1	1	0	0	1	0
1262	022	8.91303	72	0	0	2	0	1	0	2	1	0	0	1
1263	022	9.55081	63	0	0	2	1	0	0	2	0.5	0	0	0
1264	022	9.39268	69	0	0	2	0	1	0	2	1	0	0	1
1265	022	9.24034	67	0	0	2	0	1	0	2	1	0	0	1
1266	022	8.29004	80	1	0	1	0	1	0	1	1	0	0	1
1267	022	8.20604	72	0	0	2	0	1	0	1	1	0	0	1
1268	022	9.88484	78	0	0	2	0	1	0	2	1	0	0	1
1269	022	9.16186	57	0	0	2	1	0	0	2	0	0	0	0
1270	022	9.78209	56	0	0	3	0	1	0	3	0	0	0	1
1271	022	9.60137	53	0	0	4	1	0	1	3	0	0	1	0
1272	022	9.44808	64	0	0	3	1	0	0	2	1	0	0	0
1273	022	9.69134	55	1	0	3	1	0	1	2	0.5	1	0	0
1274	022	9.18693	67	0	0	2	1	0	0	2	1	0	0	0
1275	022	9.12352	75	0	0	2	0	1	0	2	1	0	0	1
1276	022	8.13856	90	1	0	2	2	0	0	1	1	0	0	1
1277	022	9.09796	70	0	0	2	0	1	0	2	1	0	0	1
1278	022	9.06018	73	0	0	2	0	1	0	2	1	0	0	1
1279	022	9.05438	66	1	0	1	0	1	0	1	1	0	0	1
1280	022	7.10168	64	1	0	2	1	0	0	1	1	0	0	0
1281	022	8.47732	64	1	0	2	1	0	1	1	1	0	1	0
1282	022	9.02812	69	0	0	2	0	1	0	2	1	0	0	1
1283	022	8.99488	76	0	1	2	0	1	0	2	1	0	0	1
1284	022	8.16735	13	0	0	0	0	0	0	1	1	1	0	1
1285	022	8.76477	48	0	0	3	1	0	1	1	0	0	1	0
1286	022	9.82241	51	0	0	2	1	0	1	4	0	1	1	0
1287	022	9.2127	71	0	0	3	0	1	0	2	1	0	0	1
1288	022	9.24766	82	0	0	2	0	1	0	2	1	0	0	1
1289	022	9.48438	34	0	0	2	1	0	1	3	0.333333	1	0	0
1290	022	9.06058	36	1	0	3	1	0	1	2	0.5	1	1	0
1291	022	9.09483	61	0	0	3	1	0	1	2	0.5	0	1	0
1292	022	9.84333	45	0	0	3	1	0	1	2	0	1	1	0
1293	022	9.32367	45	0	0	3	0	0	1	3	0.333333	1	1	0
1294	022	8.52601	90	0	0	2	0	1	0	1	1	0	0	1
1295	022	8.66699	35	1	0	3	2	0	0	2	0.5	0	0	1
1296	022	7.83755	34	1	0	3	0	1	0	1	0	0	0	1
1297	022	8.95209	66	0	0	3	0	1	0	2	1	0	0	0
1298	022	8.5966	79	1	0	1	0	1	0	1	1	0	0	1
1299	022	8.80122	67	0	0	2	1	0	0	2	1	0	0	0
1300	022	9.53018	48	0	0	3	0	0	1	3	0	0	1	0
1301	023	8.84563	62	0	0	3	1	0	0	2	1	0	0	1
1302	023	8.3543	62	1	1	3	1	0	0	1	1	0	0	0
1303	023	9.58235	51	0	0	3	0	0	1	3	0	0	0	0
1304	023	9.42301	65	0	0	3	1	0	0	2	1	0	0	0
1305	023	10.4644	56	0	0	3	1	0	0	2	0	0	0	0
1306	023	8.43055	46	0	1	3	0	1	0	1	0	0	0	1
1307	023	8.13886	70	1	0	2	1	0	0	1	1	0	0	1
1308	023	8.77617	64	1	0	2	0	1	0	2	1	0	0	1
1309	023	10.2261	37	0	0	3	1	0	1	3	0.333333	1	0	0
1310	023	10.7948	42	0	0	3	0	1	0	4	0.5	1	0	1
1311	023	10.7452	54	0	0	3	0	0	1	2	0	0	0	0
1312	023	9.27995	65	0	0	2	1	0	1	2	0.5	0	0	0
1313	023	8.76593	69	0	0	3	1	0	1	1	1	0	1	1
1314	023	8.32652	74	0	0	2	1	0	1	1	1	0	1	1
1315	023	10.4752	43	0	0	3	0	0	1	3	0.333333	1	0	0
1316	023	8.3754	58	1	0	2	1	0	1	1	0	0	0	0
1317	023	9.15308	66	0	1	2	0	1	0	1	1	0	0	1
1318	023	8.44074	75	1	0	2	2	0	0	1	1	0	0	1
1319	023	8.96572	45	1	0	2	0	1	0	2	0	0	0	1
1320	023	10.2483	60	0	0	3	0	0	1	2	0.5	0	0	0
1321	023	8.19561	76	1	1	2	1	0	0	1	1	0	0	1
1322	023	10.3247	48	0	0	3	1	0	1	3	0.333333	1	0	0
1323	023	9.01595	81	0	0	2	0	1	0	2	1	0	0	1
1324	023	9.89454	62	0	0	3	1	0	0	2	0.5	0	0	1
1325	023	9.87242	50	0	0	2	0	0	1	1	0	0	0	0
1326	023	10.2314	55	0	0	2	0	0	1	1	0	0	0	0
1327	023	10.223	42	0	0	3	1	0	1	4	0.5	1	0	0
1328	023	8.62065	73	1	0	2	0	1	0	1	1	0	0	1
1329	023	8.69958	47	0	0	4	1	0	1	1	0	0	0	0
1330	023	9.83522	51	0	0	3	1	0	0	2	0	0	0	0
1331	023	9.9318	47	0	0	3	1	0	1	2	0	0	0	0
1332	023	10.549	42	0	0	3	1	0	0	1	0	0	0	0
1333	023	9.97877	44	0	0	3	0	0	1	3	0.333333	1	0	0
1334	023	8.97841	70	0	0	2	1	0	0	2	1	0	0	1
1335	023	9.32016	52	0	0	3	1	0	0	2	0	0	0	0
1336	023	10.1057	65	0	0	2	1	0	0	2	1	0	0	0
1337	023	8.44668	47	0	0	3	1	0	0	1	0	0	0	0
1338	023	9.44253	71	0	0	3	0	1	0	2	1	0	0	1
1339	023	8.47051	41	0	0	2	1	0	0	1	0	0	0	1
1340	023	8.41017	50	0	0	3	1	0	1	1	0	0	1	0
1341	023	10.6565	65	0	0	3	1	0	0	2	1	0	0	0
1342	023	8.84362	77	0	0	2	1	0	0	2	1	0	0	1
1343	023	8.93722	55	0	0	2	1	0	0	2	0	0	0	0
1344	023	9.58693	63	0	0	2	1	0	0	2	1	0	0	0
1345	023	10.7613	48	0	0	3	1	0	0	4	0.25	1	0	0
1346	023	9.42861	45	0	0	3	1	0	0	1	0	0	0	0
1347	023	9.16922	56	0	0	3	1	0	0	2	0	0	0	0
1348	023	10.7007	54	0	0	2	1	0	0	2	0	0	0	0
1349	023	7.88571	53	0	1	3	0	1	0	1	0	0	0	1
1350	023	10.6871	56	0	0	3	0	0	1	3	0	1	0	0
1351	023	8.39503	79	0	0	2	0	1	0	1	1	0	0	1
1352	023	8.68508	53	0	0	2	0	0	1	1	0	0	0	0
1353	023	10.1933	59	0	1	4	0	1	1	1	0	0	0	0
1354	023	9.48289	56	0	0	3	1	0	1	2	0	0	0	0
1355	023	10.281	63	0	0	2	1	0	0	2	1	0	0	0
1356	023	9.78759	59	0	0	2	1	0	1	2	0	0	0	1
1357	023	8.86007	65	0	0	2	0	1	0	1	1	0	0	1
1358	023	9.10498	63	0	0	2	2	0	1	2	1	0	0	0
1359	023	8.43923	73	1	0	2	1	0	0	1	1	0	0	1
1360	023	9.75347	53	0	0	3	1	0	1	2	0	0	0	0
1361	023	10.509	47	0	0	3	1	0	1	3	0	0	0	0
1362	023	8.09102	62	0	0	3	2	0	0	1	1	0	0	0
1363	023	8.72013	60	1	0	2	1	0	0	1	1	0	0	1
1364	023	10.2742	45	0	0	3	0	0	1	3	0	0	0	0
1365	023	9.86437	56	0	0	3	1	0	0	3	0	0	0	0
1366	023	8.62784	62	1	0	2	0	1	0	1	1	0	0	1
1367	023	9.83421	65	0	0	2	1	0	0	2	1	0	0	1
1368	023	9.08472	58	0	0	3	0	0	1	2	0	0	0	1
1369	023	8.43055	67	1	1	2	0	1	0	1	1	0	0	1
1370	023	8.19561	68	0	0	2	1	0	0	1	1	0	0	1
1371	023	8.87207	75	0	0	2	1	0	0	2	1	0	0	1
1372	023	10.0361	43	0	0	2	1	0	0	3	0	0	0	0
1373	023	8.19561	67	1	0	2	1	0	0	3	0.666667	1	0	1
1374	023	9.48549	39	0	0	3	0	0	1	3	0.333333	1	0	0
1375	023	10.2141	58	0	0	2	1	0	1	1	0	0	0	0
1376	023	10.0889	56	0	0	3	0	0	1	2	0	0	0	0
1377	023	8.31455	63	0	0	3	0	0	1	1	1	0	0	0
1378	023	9.93481	46	0	0	3	1	0	0	2	0	0	0	0
1379	023	8.50789	79	0	0	2	1	0	0	1	1	0	0	1
1380	023	10.3061	46	0	0	3	0	0	1	3	0	1	1	0
1381	023	10.1059	54	0	0	3	1	0	1	3	0.333333	1	0	0
1382	023	10.0093	63	0	0	2	1	0	1	2	1	0	0	0
1383	023	9.09268	67	0	0	2	1	0	0	2	1	0	0	1
1384	023	9.93386	47	0	0	3	1	0	0	3	0	0	0	0
1385	023	8.10319	60	0	0	2	1	0	1	1	1	0	1	0
1386	023	9.55036	54	0	0	3	1	0	1	3	0.333333	1	0	0
1387	023	10.8262	50	0	0	3	1	0	1	2	0	0	0	0
1388	023	8.34877	86	1	1	2	2	0	0	1	1	0	0	1
1389	023	8.54189	55	1	1	2	1	0	0	1	0	0	0	1
1390	023	10.384	56	0	0	3	1	0	1	2	0	0	0	0
1391	023	9.50927	62	0	0	2	2	0	0	2	1	0	0	0
1392	023	8.36242	71	1	0	2	1	0	0	1	1	0	0	1
1393	023	10.5432	42	0	0	3	1	0	0	3	0	1	0	0
1394	023	10.2234	46	0	0	2	1	0	1	4	0.5	1	0	0
1395	023	9.69838	66	0	0	2	1	0	0	2	1	0	0	0
1396	023	9.13173	76	0	0	2	0	1	0	2	1	0	0	1
1397	023	9.83894	63	0	0	2	1	0	1	2	0.5	0	0	0
1398	023	9.11436	45	0	0	3	0	0	1	1	0	0	2	0
1399	023	9.24106	65	0	1	2	1	0	0	1	1	0	0	0
1400	023	8.9253	70	0	0	2	1	0	0	2	1	0	0	0
1401	023	9.88053	61	0	0	3	1	0	1	2	0.5	0	0	0
1402	023	10.2406	55	0	1	3	1	0	1	2	0	0	0	0
1403	023	8.43207	71	1	0	2	0	1	0	1	1	0	0	1
1404	023	8.19561	40	0	0	3	0	1	0	1	0	0	0	1
1405	023	8.42178	48	0	0	2	0	1	1	1	0	0	0	1
1406	023	8.51485	71	0	0	3	0	1	0	1	1	0	0	1
1407	023	8.43055	77	1	0	2	0	1	0	1	1	0	0	1
1408	023	9.09885	77	0	0	2	1	0	0	2	1	0	0	1
1409	023	8.18646	68	0	0	2	0	1	0	1	1	0	0	1
1410	023	9.05835	77	0	1	2	0	1	0	2	1	0	0	1
1411	023	10.6196	46	0	0	3	2	0	1	2	0	1	2	1
1412	023	8.43923	70	1	1	2	2	0	0	1	1	0	0	1
1413	023	8.62784	40	1	0	3	0	1	0	1	0	0	0	1
1414	023	7.91132	37	0	0	3	0	1	0	1	0	0	0	1
1415	023	8.59044	67	0	0	3	1	0	0	2	1	0	0	1
1416	023	8.82468	65	0	0	3	1	0	0	2	1	0	0	1
1417	023	9.07681	72	0	0	3	1	0	0	2	1	0	0	1
1418	023	10.6484	37	0	0	3	0	0	1	4	0.5	1	0	0
1419	023	9.8738	33	0	0	3	0	0	1	3	0.666667	1	1	0
1420	023	8.6125	44	1	0	3	0	0	1	2	0	1	0	0
1421	023	8.10319	63	1	0	2	1	0	0	1	1	0	0	0
1422	023	9.90349	43	0	0	3	1	0	1	4	0.25	1	0	0
1423	024	8.48591	63	1	1	3	1	0	0	1	1	0	0	0
1424	024	8.90815	78	0	1	2	0	1	0	2	1	0	0	0
1425	024	8.43793	70	1	1	4	1	0	0	1	1	0	0	1
1426	024	8.3264	77	1	1	2	1	0	0	1	1	0	0	1
1427	024	7.97556	61	0	1	3	1	0	1	1	1	0	0	0
1428	024	9.60616	81	0	1	2	0	1	0	4	0.75	1	0	1
1429	024	8.38114	68	1	1	2	0	1	0	1	1	0	0	0
1430	024	9.77452	76	1	1	2	1	0	1	3	0.333333	0	0	1
1431	024	8.94924	80	0	1	2	1	0	0	2	1	0	0	0
1432	024	9.17347	79	0	1	4	1	0	0	2	1	0	0	1
1433	024	8.8426	68	0	1	3	1	0	0	2	1	0	0	1
1434	024	9.48661	65	0	1	3	1	0	0	3	0.666667	0	0	1
1435	024	8.49984	78	1	1	2	1	0	0	1	1	0	0	1
1436	024	9.53712	63	0	1	3	0	1	0	4	0.25	0	0	0
1437	024	9.07601	48	0	1	3	1	0	1	2	0	1	0	1
1438	024	9.29303	56	0	1	3	0	1	0	3	0.333333	1	0	1
1439	024	8.36904	52	0	1	3	0	0	1	1	0	0	2	0
1440	024	8.28652	53	0	1	2	2	0	1	1	0	0	0	1
1441	024	8.33183	24	0	1	3	0	0	1	1	0	0	1	0
1442	024	9.34487	82	1	1	2	1	0	0	2	0.5	0	0	1
1443	024	9.52084	54	1	1	3	0	0	1	3	0	0	0	0
1444	024	9.13938	64	0	1	3	0	1	0	2	1	0	0	0
1445	024	9.89424	65	0	1	3	0	1	0	4	0.5	0	1	0
1446	024	9.63351	59	0	1	3	1	0	0	4	0	0	0	0
1447	024	9.98691	55	0	1	3	0	0	1	5	0	0	1	0
1448	024	9.70485	58	0	1	2	1	0	1	2	0	1	0	0
1449	024	8.46674	62	0	1	3	1	0	1	1	1	0	0	0
1450	024	8.46674	56	0	1	3	0	0	1	1	0	0	1	0
1451	024	9.07784	67	0	1	3	1	0	0	2	0.5	0	0	0
1452	024	8.68558	61	0	1	3	1	0	1	1	1	0	1	0
1453	024	9.40755	66	0	1	3	1	0	1	3	0.333333	0	1	0
1454	024	9.64614	55	0	1	3	0	0	1	3	0	0	1	0
1455	024	9.35859	55	0	1	3	1	1	0	3	0	0	1	0
1456	024	9.8061	60	0	1	3	0	0	1	4	0.5	1	1	0
1457	024	9.08744	66	0	1	2	1	0	0	2	1	0	0	0
1458	024	9.31217	65	0	1	2	1	0	1	2	1	0	1	0
1459	024	9.12074	75	0	1	2	1	0	0	2	1	0	0	1
1460	024	9.19796	52	0	1	3	1	0	1	3	0	1	0	0
1461	024	8.14119	48	0	1	3	1	0	1	1	0	0	0	0
1462	025	9.24648	56	0	0	3	1	0	1	2	0	0	0	0
1463	025	9.16962	70	0	0	2	1	0	0	2	1	0	0	1
1464	025	8.82527	82	1	0	1	0	1	0	1	1	0	0	1
1465	025	8.61214	78	0	0	3	1	0	0	2	1	0	0	1
1466	025	9.00871	54	0	0	3	1	0	0	1	0	0	0	1
1467	025	9.27688	64	0	0	3	0	1	0	2	1	0	0	1
1468	025	9.28545	67	0	0	2	1	0	0	2	1	0	0	1
1469	025	9.11471	69	0	0	3	0	1	0	2	0.5	0	0	1
1470	025	9.19938	69	0	0	2	0	1	0	2	1	0	0	1
1471	025	10.1731	53	0	0	3	1	0	0	4	0	1	0	1
1472	025	8.59489	82	0	0	1	0	1	0	1	1	0	0	1
1473	025	9.25799	60	0	0	3	0	1	1	2	0.5	0	0	1
1474	025	8.94949	68	1	0	3	1	0	0	1	1	0	0	1
1475	025	8.76935	64	0	0	3	0	1	0	2	1	0	0	0
1476	025	8.89618	76	0	0	3	1	0	0	1	1	0	0	1
1477	025	9.43252	65	0	0	2	0	1	0	2	1	0	0	1
1478	025	9.1666	68	0	0	2	1	0	0	3	0.333333	0	0	1
1479	025	8.7863	71	0	0	1	0	1	0	2	1	0	0	1
1480	025	9.30109	70	0	0	1	1	0	0	2	1	0	0	1
1481	025	8.04045	90	1	0	2	1	1	0	1	1	0	0	1
1482	025	9.27688	73	0	0	3	1	0	0	2	1	0	0	1
1483	025	9.18687	71	0	0	2	1	1	0	2	1	0	0	0
1484	025	9.2191	74	0	0	3	0	1	0	2	1	0	0	1
1485	025	9.18687	64	0	0	1	1	0	0	2	0.5	0	0	0
1486	025	9.52894	57	0	0	2	1	0	0	3	0	0	0	0
1487	025	8.49781	72	1	0	3	1	0	0	1	1	0	0	1
1488	025	9.23873	63	0	0	3	1	0	0	2	0.5	0	0	1
1489	025	8.59489	83	1	0	1	1	0	0	1	1	0	0	1
1490	025	7.82564	75	1	0	1	1	0	0	1	1	0	0	1
1491	025	8.59489	74	1	0	2	1	0	0	1	1	0	0	1
1492	025	8.74894	53	0	0	3	0	1	0	1	0	0	0	1
1493	025	9.06774	45	0	0	1	0	1	0	1	0	0	0	1
1494	025	8.55718	87	1	0	1	0	1	0	1	1	0	0	1
1495	025	8.55718	58	1	0	2	0	1	0	1	0	0	0	1
1496	025	8.13271	49	1	0	3	1	1	0	1	0	0	0	1
1497	025	8.53385	48	0	0	1	0	1	0	1	0	0	0	0
1498	025	8.73617	67	1	0	3	0	1	0	1	1	0	0	1
1499	025	8.52734	74	1	0	3	0	1	0	1	1	0	0	1
1500	025	8.65904	76	0	0	2	1	0	0	1	1	0	0	1
1501	025	8.70018	64	1	0	2	1	0	0	1	1	0	0	1
1502	025	9.11647	70	0	0	3	1	0	0	1	1	0	0	1
1503	025	9.15778	70	0	0	1	0	1	0	2	1	0	0	1
1504	025	8.59489	71	1	0	2	0	1	0	1	1	0	0	1
1505	025	9.3226	66	0	0	1	1	0	0	2	1	0	0	1
1506	025	9.38328	73	0	0	3	0	1	0	2	1	0	0	1
1507	025	9.15778	73	0	0	3	1	0	0	2	1	0	0	1
1508	025	9.2016	71	0	0	2	1	0	0	2	1	0	0	1
1509	025	9.15778	70	0	0	2	1	0	0	2	1	0	0	1
1510	025	8.55718	62	1	0	2	0	1	0	1	1	0	0	1
1511	025	8.55718	73	1	0	1	1	0	0	1	1	0	0	1
1512	025	8.73166	73	0	0	2	0	1	0	1	1	0	0	1
1513	025	8.55718	72	1	0	1	0	1	0	1	1	0	0	1
1514	025	8.59489	76	1	0	1	0	1	0	1	1	0	0	1
1515	025	8.44763	44	1	0	3	1	0	0	1	0	0	0	1
1516	025	8.93168	69	0	0	2	1	0	0	2	1	0	0	1
1517	025	8.77709	67	0	0	2	1	0	0	2	1	0	0	0
1518	025	8.70085	63	0	0	3	1	0	0	2	0.5	0	0	0
1519	025	8.75904	66	0	0	2	1	0	0	2	0.5	0	1	0
1520	025	8.04045	83	1	0	3	1	0	0	1	1	0	0	1
1521	025	8.06589	62	1	0	3	1	0	0	1	1	0	0	0
1522	025	8.67727	61	0	0	1	1	0	1	2	1	0	0	0
1523	025	7.96693	50	0	0	3	1	0	1	1	0	0	0	0
1524	025	8.05579	53	1	0	3	1	0	1	1	0	0	0	0
1525	025	7.89506	54	0	0	2	1	0	1	1	0	0	0	0
1526	025	8.03398	56	0	0	2	1	0	1	1	0	0	1	0
1527	025	8.62479	58	0	0	2	1	1	1	2	0	0	1	0
1528	025	8.0077	63	1	0	2	1	0	1	1	1	0	1	1
1529	025	8.73938	56	0	0	2	1	0	0	2	0	0	0	0
1530	025	8.67727	60	0	0	4	1	0	0	2	1	0	0	0
1531	025	9.11449	52	1	0	2	0	0	1	3	0	1	0	0
1532	025	7.93164	61	1	0	3	1	0	1	1	1	0	1	0
1533	025	8.73263	67	0	0	3	1	0	0	2	1	0	0	1
1534	025	8.67727	64	0	0	2	1	1	1	2	0.5	0	1	0
1535	026	8.33585	74	1	0	2	0	1	0	1	1	0	0	1
1536	026	7.8336	71	0	0	3	0	1	0	2	1	0	0	0
1537	026	8.4855	74	0	0	3	1	0	0	2	1	0	0	1
1538	026	8.4772	69	0	0	2	0	1	0	2	1	0	0	1
1539	026	8.33375	68	0	0	3	1	0	0	1	1	0	0	1
1540	026	7.85632	79	1	0	2	1	0	0	1	1	0	0	1
1541	026	7.85632	75	1	0	2	1	0	0	1	1	0	0	1
1542	026	8.17245	61	1	0	2	0	1	0	1	1	0	0	1
1543	026	8.17245	50	0	0	3	0	1	0	1	0	0	0	1
1544	026	8.25427	81	1	0	2	1	0	0	2	0.5	0	0	1
1545	026	8.41228	75	1	0	2	0	1	0	1	1	0	0	1
1546	026	9.05298	66	0	0	3	1	0	0	2	1	0	0	1
1547	026	7.85632	85	1	0	2	1	0	0	1	1	0	0	1
1548	026	8.36432	51	0	0	3	1	0	1	1	0	0	0	0
1549	026	8.67317	66	0	0	3	0	1	0	2	1	0	0	1
1550	026	9.0569	52	1	0	3	0	1	0	2	0	0	0	1
1551	026	7.85632	65	0	0	2	0	1	0	1	1	0	0	1
1552	026	8.95209	77	0	0	2	0	1	0	2	1	0	0	1
1553	026	9.65258	44	0	0	3	1	0	1	1	0	0	0	0
1554	026	9.12304	58	0	0	2	0	1	0	2	0	0	0	1
1555	026	9.08794	55	0	0	2	1	0	1	2	0.5	1	1	0
1556	026	8.6663	73	0	0	3	0	1	0	2	1	0	0	1
1557	026	8.91015	68	1	0	3	0	1	0	1	1	0	0	1
1558	026	10.0296	62	0	0	2	1	0	0	2	0.5	0	0	0
1559	026	8.52595	72	0	0	3	1	0	0	2	1	0	0	1
1560	026	8.4855	68	0	0	2	1	0	0	2	1	0	0	1
1561	026	9.79743	47	0	1	3	0	0	1	3	0.333333	1	0	0
1562	026	9.07841	82	0	1	2	0	1	0	2	1	0	0	1
1563	026	8.62497	58	1	0	3	1	0	0	1	0	0	0	1
1564	026	8.12622	65	0	0	2	0	1	0	1	1	0	0	0
1565	026	7.85632	69	1	0	2	1	0	0	1	1	0	0	1
1566	026	8.32893	85	1	0	2	0	1	0	1	1	0	0	1
1567	026	8.4855	72	0	0	3	1	0	0	2	1	0	0	1
1568	026	8.63088	73	0	0	2	0	1	0	1	1	0	0	1
1569	026	9.70424	62	0	0	0	1	0	1	2	1	1	0	0
1570	026	8.64789	68	0	0	2	0	1	0	1	1	0	0	1
1571	026	8.17245	69	1	0	2	0	1	0	1	1	0	0	1
1572	026	8.70018	62	0	0	3	0	1	0	2	0.5	0	0	1
1573	026	9.05851	81	0	0	3	0	1	0	2	1	0	0	1
1574	026	7.85632	71	0	0	2	1	0	0	1	1	0	0	1
1575	026	8.71342	70	0	0	2	0	1	0	2	1	0	0	1
1576	026	8.57718	50	0	0	3	0	1	0	1	0	0	0	1
1577	026	7.85632	75	0	0	2	0	1	0	1	1	0	0	1
1578	026	9.85054	62	0	0	3	1	0	1	2	1	0	0	0
1579	026	8.41228	77	1	0	3	0	1	0	1	1	0	0	1
1580	026	7.81116	57	0	0	3	1	0	0	1	0	0	0	0
1581	026	8.20576	69	0	0	2	1	0	0	1	1	0	0	1
1582	026	8.71293	64	0	0	2	1	0	1	2	0.5	0	0	1
1583	026	8.6663	76	0	0	2	0	1	0	2	1	0	0	1
1584	026	8.52556	52	0	0	3	0	1	0	1	0	0	0	1
1585	026	8.6663	80	0	0	2	0	1	0	2	1	0	0	1
1586	026	8.35279	72	0	0	2	0	1	0	1	1	0	0	1
1587	026	7.85632	84	1	0	1	1	0	0	1	1	0	0	1
1588	026	9.12363	56	0	0	3	1	0	1	2	0	0	1	0
1589	026	8.42989	80	0	0	3	1	0	0	1	1	0	0	1
1590	026	8.6663	79	0	0	3	0	1	0	2	1	0	0	1
1591	026	9.0929	60	0	0	3	1	0	1	2	0.5	0	1	1
1592	026	8.32893	86	0	0	2	0	1	0	1	1	0	0	1
1593	026	7.14045	61	0	0	2	0	1	0	1	1	0	0	0
1594	026	8.77835	38	0	0	2	1	0	0	3	0.333333	1	0	1
1595	026	8.4855	70	0	0	2	1	0	0	2	1	0	0	1
1596	026	8.53739	88	0	0	2	0	1	0	1	1	0	0	1
1597	026	8.6136	67	0	0	2	1	0	0	2	1	0	0	1
1598	026	7.85632	70	0	0	2	1	0	0	1	1	0	0	1
1599	026	8.67317	88	0	0	2	0	1	0	2	1	0	0	1
1600	026	8.81937	74	0	0	2	0	1	0	2	1	0	0	1
1601	026	8.17245	71	0	0	2	0	1	0	1	1	0	0	1
1602	026	8.66338	58	0	0	2	1	0	0	2	0	0	0	1
1603	026	8.17245	85	0	0	2	1	0	0	1	1	0	0	1
1604	026	8.42989	77	1	0	2	1	0	0	1	1	0	0	1
1605	026	8.16735	62	0	0	3	1	0	0	2	1	0	0	0
1606	026	7.85632	79	1	0	2	1	0	0	1	1	0	0	1
1607	026	7.86461	60	0	0	3	1	0	0	1	1	0	0	0
1608	026	8.58373	68	0	0	3	1	0	0	2	0.5	0	0	1
1609	026	8.4855	81	0	0	2	1	0	0	2	1	0	0	1
1610	026	8.9675	57	0	0	3	1	0	0	2	0	0	0	1
1611	026	8.20576	62	0	1	1	0	1	0	1	1	0	0	1
1612	026	8.01434	63	0	0	4	1	0	0	2	0.5	0	0	0
1613	026	9.36026	60	0	1	3	1	0	1	3	0.333333	1	0	0
1614	026	8.4855	75	0	0	3	1	0	0	2	1	0	0	1
1615	026	7.8336	29	0	0	3	2	1	0	2	0.5	1	0	0
1616	026	8.87682	52	0	0	3	2	1	0	2	0	0	0	1
1617	026	7.14045	78	1	0	2	1	0	0	1	1	0	0	0
1618	026	7.79235	65	1	0	2	0	1	1	1	1	0	0	1
1619	026	7.80873	83	1	0	2	0	1	0	1	1	0	0	1
1620	027	8.90191	59	0	0	3	1	0	0	2	0	0	0	1
1621	027	8.30548	78	0	0	2	1	0	0	1	1	0	0	1
1622	027	8.47887	71	1	0	4	0	1	0	1	1	0	0	1
1623	027	8.29079	71	1	0	2	0	1	0	1	1	0	0	1
1624	027	9.33265	72	0	1	3	0	1	0	2	1	0	1	1
1625	027	9.23308	61	0	0	4	1	0	1	2	0.5	0	0	1
1626	027	8.88696	63	0	1	3	1	0	0	2	1	0	0	0
1627	027	8.90504	81	0	0	2	1	0	0	1	1	0	0	1
1628	027	9.48433	68	1	0	2	1	1	0	2	1	0	0	1
1629	027	9.13054	84	0	0	2	1	1	0	2	1	0	0	1
1630	027	9.2555	65	0	0	3	1	0	0	2	1	0	0	1
1631	027	9.89712	43	0	0	3	1	0	1	2	0.5	1	1	0
1632	027	8.31263	79	1	0	2	0	1	0	1	1	0	0	1
1633	027	8.85252	85	0	0	3	0	1	0	2	0.5	0	1	1
1634	027	8.35208	76	0	0	2	0	1	0	1	1	0	0	1
1635	027	8.35726	79	1	0	2	0	1	0	1	1	0	0	1
1636	027	8.95841	63	0	0	2	1	0	0	2	1	0	1	0
1637	027	9.04723	71	0	0	2	0	1	0	2	1	0	0	1
1638	027	9.83633	53	0	0	3	1	0	1	4	0	1	1	1
1639	027	9.26398	63	0	0	3	0	1	0	2	1	0	0	1
1640	027	8.2923	80	1	0	2	0	1	0	1	1	0	0	1
1641	027	8.8124	68	0	0	3	0	1	0	2	1	0	0	1
1642	027	9.047	60	0	0	2	0	1	0	2	0.5	0	0	1
1643	027	8.14584	71	0	0	2	0	1	1	1	1	0	0	1
1644	027	8.36985	64	1	0	2	1	0	1	1	1	0	1	0
1645	027	10.1082	46	1	0	3	1	0	1	3	0	0	1	1
1646	027	9.22148	69	0	0	2	0	1	1	2	1	0	0	1
1647	027	8.79057	65	0	0	2	0	1	1	2	0.5	0	1	0
1648	027	8.73633	67	1	0	2	1	0	1	1	1	0	2	1
1649	027	8.91328	68	0	0	2	0	1	0	2	1	0	0	1
1650	027	9.54044	65	0	0	3	0	1	1	2	1	0	1	1
1651	027	8.55545	92	1	0	2	0	1	0	1	1	0	0	1
1652	027	9.65969	46	0	0	3	1	0	1	5	0.4	1	0	1
1653	027	9.0153	67	0	0	3	0	1	1	2	1	0	0	1
1654	027	8.86884	55	0	0	3	1	0	0	2	0	0	0	0
1655	027	9.2534	74	0	0	2	2	0	0	2	1	0	0	1
1656	027	9.42722	61	0	0	2	0	1	1	2	1	0	1	1
1657	027	8.87417	64	0	0	2	1	0	1	2	1	0	0	1
1658	027	8.28929	74	0	0	3	1	0	1	1	1	0	0	1
1659	027	8.51579	71	1	0	2	0	1	0	1	1	0	0	1
1660	027	8.05038	81	0	0	2	1	0	0	1	1	0	0	1
1661	027	8.94975	69	0	0	2	1	0	0	2	1	0	0	1
1662	027	8.07869	80	1	0	2	0	1	0	1	1	0	0	1
1663	027	10.2036	50	1	0	4	0	1	1	3	0	1	1	1
1664	027	9.69892	65	0	0	3	1	0	1	4	0.5	0	0	0
1665	027	8.19257	73	1	0	2	1	0	0	1	1	0	0	1
1666	027	8.99529	62	0	0	2	1	0	1	2	1	0	0	1
1667	027	9.63292	62	0	0	3	1	0	0	2	1	0	0	1
1668	027	8.91972	77	0	0	2	0	1	0	2	1	0	0	1
1669	027	10.1347	73	1	0	2	1	0	1	3	0.333333	1	1	1
1670	027	9.38539	71	0	0	2	0	1	0	2	1	0	0	1
1671	027	8.72778	79	0	0	4	1	0	0	2	0.5	0	0	1
1672	027	9.50614	65	0	0	2	1	0	0	2	1	0	0	0
1673	027	9.72059	61	0	0	2	0	0	1	2	0.5	0	1	1
1674	027	8.32603	74	1	0	2	0	1	0	1	1	0	0	1
1675	027	9.2511	45	1	0	2	1	1	0	1	0	0	0	1
1676	027	8.34546	60	1	1	4	1	0	1	1	1	0	1	1
1677	027	8.16337	54	1	0	2	1	0	0	1	0	0	0	1
1678	027	8.14294	63	1	0	2	1	0	0	1	1	0	0	1
1679	027	8.83477	68	1	0	2	0	1	1	1	1	0	1	1
1680	027	8.14584	70	0	0	3	1	0	0	1	1	0	0	1
1681	027	8.78768	63	0	0	4	1	0	0	2	1	0	1	0
1682	027	8.83244	58	0	0	2	1	0	0	2	0	0	1	0
1683	027	8.74973	63	0	0	3	1	0	0	2	1	0	1	0
1684	027	9.04014	64	0	0	2	0	1	0	2	1	0	0	0
1685	027	9.53712	66	0	0	1	1	0	1	1	1	0	2	0
1686	027	9.6867	55	0	0	3	1	0	1	2	0	0	1	0
1687	027	9.07829	56	0	0	3	1	1	0	2	0	0	0	0
1688	028	9.50785	64	0	0	2	1	0	1	2	1	0	0	0
1689	028	9.09381	77	0	0	2	1	0	0	2	1	0	0	1
1690	028	8.17132	73	1	0	2	1	0	0	1	1	0	0	1
1691	028	8.96393	63	0	0	3	0	1	0	2	1	0	0	1
1692	028	8.17132	83	1	0	2	1	0	0	1	1	0	0	1
1693	028	9.29826	66	0	0	3	1	0	0	3	1	1	0	1
1694	028	8.79876	82	0	0	3	1	0	0	2	1	0	0	1
1695	028	8.65172	86	0	0	2	0	1	0	1	1	0	0	1
1696	028	9.64614	47	0	0	3	1	0	1	1	0	0	1	0
1697	028	8.96111	81	0	0	2	0	1	0	2	1	0	0	1
1698	028	9.22029	62	0	0	3	0	0	1	2	0.5	0	0	1
1699	028	8.71621	71	0	0	3	1	0	0	1	1	0	0	1
1700	028	9.30328	65	1	0	2	1	0	0	3	1	1	0	1
1701	028	8.50025	60	0	0	3	1	0	1	1	1	0	0	0
1702	028	9.56423	66	0	0	3	1	0	0	2	1	0	0	1
1703	028	8.3035	76	1	0	2	0	1	0	1	1	0	0	1
1704	028	9.72591	56	0	0	2	0	0	1	2	0	0	0	0
1705	028	8.29953	78	0	0	2	0	1	0	1	1	0	0	1
1706	028	8.94076	63	0	0	3	1	0	1	1	1	0	0	0
1707	028	8.96903	65	0	0	2	0	1	0	2	1	0	0	1
1708	028	9.2922	66	0	0	3	1	0	0	2	1	0	0	1
1709	028	8.91677	80	0	0	2	0	0	0	2	1	0	0	1
1710	028	8.32312	65	0	1	2	1	0	0	1	1	0	0	1
1711	028	8.18952	60	0	0	3	2	0	1	1	1	0	0	0
1712	028	8.31874	41	0	0	2	1	0	1	1	0	0	0	0
1713	028	8.26822	84	1	0	2	1	0	0	1	1	0	0	1
1714	028	8.93538	74	0	0	2	0	1	0	2	1	0	0	1
1715	028	9.46854	63	1	0	3	1	1	0	2	0.5	0	0	0
1716	028	9.60373	52	0	0	3	1	0	1	1	0	0	0	0
1717	028	8.17976	67	1	0	3	1	0	0	1	1	0	0	0
1718	029	9.07647	75	0	0	2	1	0	0	2	1	0	0	1
1719	029	9.53792	41	0	0	3	0	0	1	2	0.5	1	0	0
1720	029	10.3085	52	0	0	2	1	0	1	3	0.333333	0	0	1
1721	029	10.4679	33	0	0	3	0	0	1	3	0.333333	1	0	0
1722	029	9.54065	41	0	0	3	0	0	1	2	0.5	1	0	0
1723	029	9.04511	71	0	0	3	1	1	1	2	1	0	0	1
1724	029	8.52695	71	1	0	2	2	0	0	1	1	0	0	1
1725	029	9.56829	56	0	0	2	2	0	0	2	0	0	0	1
1726	029	8.25349	88	0	1	2	1	1	0	1	1	0	0	1
1727	029	9.01688	64	0	0	2	1	1	0	2	1	0	0	1
1728	029	8.56884	67	1	0	2	1	0	0	1	1	0	0	1
1729	029	9.03456	59	0	0	2	2	0	0	2	0	0	0	1
1730	029	8.57017	69	0	1	2	2	1	0	1	1	0	0	1
1731	029	8.93116	57	0	0	2	0	1	0	2	0	0	0	1
1732	029	10.5925	66	0	0	2	0	1	0	3	0.666667	0	0	1
1733	029	9.01688	77	0	0	3	1	0	0	2	1	0	0	1
1734	029	9.1442	61	0	0	2	1	0	1	2	0.5	0	0	1
1735	029	8.09255	46	0	1	3	0	0	1	1	0	0	0	0
1736	029	9.10498	61	0	0	2	1	0	1	2	0.5	0	0	0
1737	029	9.01603	68	0	0	2	1	1	0	2	1	0	0	1
1738	029	10.4485	52	0	0	2	0	0	1	1	0	0	0	0
1739	029	9.23445	62	0	0	3	1	0	0	2	1	0	0	0
1740	029	8.80912	33	0	0	4	0	0	1	2	0.5	1	0	0
1741	029	8.9597	30	0	0	3	0	0	1	1	0	0	0	1
1742	029	9.99962	63	0	0	3	0	0	1	3	0.333333	1	0	1
1743	029	8.80852	58	0	1	2	0	0	1	1	0	0	0	0
1744	029	9.70546	37	0	1	3	0	0	1	2	0.5	1	0	0
1745	029	8.71555	69	1	0	2	2	0	0	1	1	0	0	1
1746	029	9.71202	38	0	0	3	0	0	1	3	0.333333	1	1	1
1747	029	9.05766	69	0	0	3	0	1	1	2	1	0	0	1
1748	029	8.15249	53	0	1	2	0	1	1	1	0	0	0	0
1749	029	9.75892	64	0	0	2	2	0	0	2	0.5	0	0	1
1750	029	10.5672	40	1	0	2	0	0	1	1	0	0	0	0
1751	029	10.2048	63	0	0	2	0	0	1	5	0.6	1	0	1
1752	029	9.91956	55	0	1	2	2	0	1	2	0	0	0	1
1753	029	9.92157	39	0	0	3	0	0	1	3	0.333333	1	0	0
1754	029	8.56922	53	0	0	2	0	1	0	3	0	0	0	0
1755	029	9.20573	71	0	0	2	2	1	0	2	1	0	0	1
1756	029	8.9872	69	0	0	2	2	0	0	2	1	0	0	1
1757	029	9.72077	39	0	1	3	0	0	1	3	0.333333	1	0	0
1758	029	9.31299	65	0	0	2	0	0	1	2	0.5	0	0	1
1759	029	10.6645	50	0	0	2	0	0	1	3	0.333333	1	0	0
1760	029	10.3404	44	0	0	3	0	0	1	3	0	1	0	0
1761	029	9.76296	52	0	1	2	0	0	1	2	0	0	0	0
1762	029	8.9872	56	0	0	4	0	0	1	2	0	0	0	1
1763	029	9.60959	56	0	0	2	0	0	1	2	0	0	0	0
1764	029	9.31082	75	0	0	2	2	0	0	2	0.5	0	0	1
1765	029	9.7234	52	0	0	2	0	0	1	2	0	0	0	0
1766	029	9.74678	55	0	1	3	1	0	1	2	0	0	0	0
1767	029	9.01603	69	0	0	2	0	1	0	2	1	0	0	1
1768	029	9.10498	43	0	0	2	1	0	1	1	0	0	0	0
1769	029	9.62126	56	0	0	2	2	0	1	2	0	0	0	0
1770	029	8.26153	71	0	0	2	2	0	0	1	1	0	0	1
1771	029	8.21609	77	0	0	2	2	0	0	1	1	0	0	1
1772	029	9.83665	49	0	0	2	0	0	1	2	0.5	1	0	0
1773	029	9.50271	63	0	0	2	1	0	0	2	1	0	0	0
1774	029	8.88184	64	0	0	2	2	1	0	2	0.5	0	0	1
1775	029	10.2966	55	0	0	3	0	0	1	2	0	0	0	0
1776	029	9.07292	54	0	1	3	1	0	1	1	0	0	0	0
1777	029	9.62516	54	0	0	2	1	0	1	1	0	0	1	0
1778	029	9.03955	53	0	0	2	1	0	1	1	0	0	0	1
1779	029	8.66164	48	0	0	3	0	1	0	1	0	0	0	1
1780	029	10.1244	44	0	0	3	0	0	1	4	0.25	1	0	0
1781	029	8.15249	48	0	0	3	0	0	1	1	0	0	0	0
1782	029	9.4727	58	0	0	3	0	0	1	2	0	0	0	0
1783	029	8.9872	59	0	1	2	2	0	1	1	0	0	1	1
1784	029	9.97325	45	0	0	3	0	0	1	3	0	0	0	0
1785	029	10.0048	55	0	0	3	0	0	1	2	0	0	0	0
1786	029	9.44121	53	0	0	2	1	0	1	2	0	0	0	0
1787	029	8.5541	64	0	0	2	1	0	0	2	1	0	0	0
1788	029	9.30565	56	0	1	2	0	0	1	2	0	0	0	1
1789	029	8.9872	54	0	0	2	2	0	0	2	0	0	0	1
1790	029	9.98879	51	0	0	2	0	0	1	3	0	0	0	1
1791	029	8.9872	67	0	0	2	0	1	0	2	1	0	0	1
1792	029	10.0003	61	0	1	2	1	0	1	1	1	0	0	0
1793	029	9.70168	36	0	0	3	0	0	1	3	0.333333	1	0	0
1794	029	8.85138	86	0	0	2	1	1	0	2	1	0	0	1
1795	029	8.94076	65	0	0	2	1	0	0	2	1	0	0	1
1796	029	9.63109	39	0	0	3	0	0	1	2	0.5	1	0	0
1797	029	10.7484	48	0	0	3	0	0	1	2	0	0	0	0
1798	029	9.91428	58	0	0	3	0	0	1	2	0	0	0	0
1799	029	9.07108	82	0	0	2	0	1	0	2	1	0	0	1
1800	029	10.2026	59	0	0	2	0	0	1	2	0	0	0	0
1801	029	8.85695	79	0	0	2	0	1	0	2	1	0	0	1
1802	029	9.39266	51	0	1	2	0	0	1	1	0	0	0	0
1803	029	9.01603	74	0	0	2	2	1	0	2	1	0	0	1
1804	029	8.6573	74	0	0	2	1	1	0	1	1	0	0	1
1805	029	8.66164	71	1	0	2	1	0	0	1	1	0	0	1
1806	029	8.24065	41	0	0	3	0	1	0	1	0	0	0	1
1807	029	8.33735	78	1	0	2	1	1	0	1	1	0	0	1
1808	029	8.58989	37	0	0	3	0	1	0	1	0	0	0	1
1809	029	8.95001	69	0	0	3	2	0	0	2	1	0	0	1
1810	029	8.57111	65	0	0	2	1	0	0	1	1	0	0	1
1811	029	8.84808	71	0	0	3	1	0	0	1	1	0	0	0
1812	029	8.84434	64	1	0	2	1	0	0	1	1	0	0	1
1813	029	8.95893	78	0	0	2	2	0	0	2	1	0	0	1
1814	029	8.95893	70	0	0	2	1	0	0	2	1	0	0	1
1815	029	8.47157	77	1	0	2	1	0	0	1	1	0	0	1
1816	029	8.35984	81	1	0	2	0	1	0	1	1	0	0	1
1817	029	10.4296	50	0	0	3	1	0	1	3	0	1	0	0
1818	029	7.81278	53	0	0	3	1	0	0	1	0	0	0	0
1819	029	9.4727	49	0	0	3	0	0	1	1	0	0	0	0
1820	029	8.50856	58	0	0	2	0	0	1	1	0	0	0	0
1821	029	10.1254	45	0	0	3	1	0	1	2	0	0	0	0
1822	029	10.4949	52	0	0	2	0	0	1	2	0	0	0	0
1823	029	8.01731	59	0	0	3	2	0	1	1	0	0	0	0
1824	029	7.81278	63	0	0	2	1	0	1	1	1	0	0	0
1825	029	9.21034	59	0	1	2	2	0	1	2	0	0	0	0
1826	029	9.21034	68	0	0	2	1	0	1	2	1	0	0	0
1827	029	9.16952	61	0	0	2	1	0	0	2	0.5	0	0	0
1828	029	10.3735	52	0	0	2	2	0	1	2	0	0	0	0
1829	029	7.93451	72	0	1	2	2	0	0	1	1	0	0	1
1830	029	9.97208	55	0	1	3	0	0	1	2	0	0	0	0
1831	029	7.89021	58	0	0	2	1	0	1	1	0	0	0	0
1832	029	8.8118	30	0	0	4	0	0	1	2	0	0	0	0
1833	029	8.0684	76	1	0	2	2	0	0	1	1	0	0	1
1834	030	9.40965	61	0	0	3	1	0	1	2	1	0	0	0
1835	030	9.21319	62	0	1	3	2	0	0	2	1	0	0	0
1836	030	10.2978	63	1	1	2	2	0	0	3	0.333333	0	1	1
1837	030	10.6349	59	0	0	3	1	0	1	2	0	0	0	0
1838	030	8.76804	55	1	0	4	1	1	0	1	0	0	0	1
1839	030	8.66264	74	0	0	2	1	0	0	1	1	0	0	1
1840	030	8.37766	77	1	1	3	2	0	0	1	1	0	0	1
1841	030	9.66212	73	0	1	3	1	0	0	2	0.5	0	0	1
1842	030	8.62342	83	1	1	3	0	1	0	1	1	0	0	1
1843	030	8.67694	62	0	1	2	1	0	0	1	1	0	0	1
1844	030	9.71898	53	1	0	2	2	0	0	1	0	0	0	0
1845	030	8.62448	73	1	0	2	0	1	0	1	1	0	0	1
1846	030	10.4648	48	0	0	3	0	1	0	2	0	0	0	1
1847	030	10.1985	51	0	0	2	1	0	1	3	0	0	0	1
1848	030	9.21346	63	0	1	3	1	0	0	2	1	0	0	0
1849	030	10.1391	55	0	0	3	0	0	1	2	0	0	0	0
1850	030	8.21156	76	0	0	4	0	1	0	1	1	0	0	1
1851	030	8.2955	61	1	0	2	1	0	1	1	1	0	0	0
1852	030	10.7581	51	0	0	3	2	0	1	2	0	0	0	0
1853	030	9.43103	72	0	1	3	1	0	0	3	0.666667	0	0	1
1854	030	9.02199	68	0	0	3	1	0	0	2	1	0	0	1
1855	030	9.28573	66	0	1	2	1	0	0	2	1	0	0	1
1856	030	9.23762	66	0	0	2	1	0	0	2	1	0	0	0
1857	030	10.1018	51	0	0	3	0	0	1	2	0	0	0	0
1858	030	8.14447	57	0	1	3	0	0	1	1	0	0	0	0
1859	030	8.64321	72	1	0	2	0	1	0	1	1	0	0	1
1860	030	9.26592	59	0	0	4	1	0	1	2	0	0	0	0
1861	030	10.2045	92	0	0	2	0	1	0	4	0.25	0	0	1
1862	030	9.29189	71	0	1	2	0	1	0	2	1	0	0	1
1863	030	8.98471	72	0	1	2	1	0	0	2	1	0	0	1
1864	030	8.61245	85	0	0	2	0	1	0	1	1	0	0	1
1865	030	8.53764	79	1	0	2	0	1	0	1	1	0	0	1
1866	030	9.23881	55	0	0	3	0	1	0	2	0.5	1	0	0
1867	030	11.271	50	0	0	3	0	0	1	3	0.333333	1	0	0
1868	030	8.73469	69	1	1	2	0	1	0	1	1	0	0	1
1869	030	8.44533	71	0	0	2	1	0	0	1	1	0	0	1
1870	030	8.59476	72	1	1	1	1	0	0	1	1	0	0	1
1871	030	9.06912	66	0	1	3	1	0	0	2	1	0	0	1
1872	030	9.61829	52	0	0	3	1	0	1	1	0	0	0	0
1873	030	8.60946	55	1	0	3	1	0	1	1	0	0	0	0
1874	030	8.423	56	1	0	3	2	0	0	1	0	0	0	1
1875	030	10.6821	57	0	0	3	1	0	1	2	0	0	0	0
1876	030	10.3375	59	0	0	3	1	0	1	2	0	0	0	0
1877	030	9.48986	57	0	0	3	1	0	1	2	0	0	0	0
1878	030	9.41937	52	0	1	2	1	0	1	1	0	0	0	1
1879	030	8.14511	64	1	1	3	1	0	0	1	1	0	0	0
1880	030	9.8074	56	0	0	3	1	0	1	2	0	0	0	0
1881	030	9.50206	58	0	0	3	1	0	1	1	0	0	0	0
1882	030	10.2569	49	0	0	3	1	0	1	2	0	0	0	0
1883	030	7.31322	58	0	0	3	1	0	1	1	0	0	0	0
1884	031	8.79921	65	0	0	2	0	1	0	2	1	0	0	1
1885	031	9.79211	53	0	0	3	0	1	1	3	0	1	0	1
1886	031	8.91261	56	1	0	2	1	0	0	2	0	0	0	1
1887	031	8.91315	65	0	0	2	2	0	0	2	1	0	0	1
1888	031	8.28248	77	1	0	2	0	1	0	1	1	0	0	1
1889	031	8.98369	67	0	0	2	1	0	0	2	1	0	0	1
1890	031	9.06751	62	0	1	2	1	0	1	2	1	0	0	1
1891	031	8.28248	65	1	1	2	0	1	0	1	1	0	0	1
1892	031	9.46823	56	0	0	2	1	0	1	1	0	0	0	0
1893	031	8.07776	64	1	0	2	1	0	0	1	1	0	0	0
1894	031	8.9153	63	0	0	2	1	0	0	2	0.5	0	0	0
1895	031	8.28248	77	0	0	2	0	1	0	1	1	0	0	1
1896	031	8.30746	57	1	0	2	0	1	0	1	0	0	0	1
1897	031	8.36684	71	1	0	2	0	1	0	1	1	0	0	1
1898	031	8.93919	56	0	0	2	1	0	1	2	0	0	0	0
1899	031	8.33663	77	0	0	2	1	0	0	1	1	0	0	1
1900	031	8.98782	70	0	0	2	2	0	0	2	1	0	0	1
1901	031	7.70616	63	1	0	2	1	0	0	1	1	0	0	0
1902	031	8.90178	57	0	0	2	1	0	0	2	0	0	0	0
1903	031	8.86007	58	0	1	2	1	0	1	2	0	0	0	0
1904	031	8.86007	62	0	0	2	1	0	0	2	0.5	0	0	0
1905	031	8.38981	87	0	1	2	0	1	0	1	1	0	0	1
1906	031	8.67573	67	0	0	2	0	1	0	1	1	0	0	1
1907	031	9.01542	85	0	0	2	0	1	0	2	1	0	0	1
1908	031	8.33663	63	0	0	2	0	1	0	1	1	0	0	1
1909	031	7.68432	65	0	0	3	1	0	0	1	1	0	0	0
1910	031	8.90178	59	0	0	3	1	0	0	2	0	0	0	0
1911	031	9.35988	33	0	1	3	1	0	1	3	0.333333	1	0	1
1912	031	8.33663	78	0	0	2	0	1	0	1	1	0	0	1
1913	031	8.77786	75	0	0	2	0	1	0	2	1	0	0	1
1914	031	8.94494	75	0	0	2	0	1	0	2	1	0	0	1
1915	031	8.90504	62	0	0	3	1	0	0	2	1	0	0	1
1916	031	8.86007	56	0	0	3	1	0	0	2	0	0	0	0
1917	031	8.31728	49	1	1	3	1	0	1	1	0	0	0	1
1918	031	8.81359	63	0	0	2	0	1	0	2	0.5	0	0	1
1919	031	8.93577	77	0	0	2	0	1	0	2	1	0	0	1
1920	031	8.11432	73	1	0	2	1	0	0	1	1	0	0	1
1921	031	8.72664	66	0	0	2	1	0	0	2	1	0	0	1
1922	031	8.93366	63	0	0	2	1	0	0	2	1	0	0	0
1923	031	8.92864	57	0	0	3	1	0	1	2	0	0	0	0
1924	031	8.93919	60	1	0	2	1	0	0	2	0.5	0	0	0
1925	031	8.90721	67	0	0	2	1	0	0	2	1	0	0	1
1926	031	8.96239	46	0	1	3	1	0	1	2	0.5	1	0	0
1927	031	8.86347	62	0	0	3	2	0	0	2	0.5	0	0	1
1928	031	8.98582	73	0	0	2	0	1	0	2	1	0	0	1
1929	031	8.75195	64	0	1	2	1	0	0	3	0.333333	0	0	0
1930	031	8.88461	59	0	0	3	1	0	0	2	0	0	0	0
1931	031	8.91315	73	0	0	2	1	0	0	2	1	0	0	1
1932	031	8.95532	67	0	0	2	0	1	1	2	1	0	0	1
1933	031	8.87417	60	0	0	3	1	0	0	2	0.5	0	0	0
1934	031	8.70434	77	1	0	2	0	1	0	2	0.5	0	0	1
1935	031	8.80523	66	0	0	2	2	0	0	2	1	0	0	1
1936	031	8.33183	78	1	0	2	0	1	0	1	1	0	0	1
1937	031	8.17245	70	1	0	2	1	0	0	1	1	0	0	1
1938	031	8.88807	46	0	0	3	1	0	1	2	0	1	0	0
1939	031	8.12976	67	0	0	2	1	0	0	1	1	0	0	1
1940	031	8.71095	71	0	0	2	1	0	0	2	1	0	0	1
1941	031	8.94872	66	0	0	2	1	0	0	2	1	0	0	0
1942	031	8.90232	66	0	0	2	1	0	1	2	1	0	0	0
1943	031	8.03722	66	1	0	2	2	0	0	1	1	0	0	1
1944	031	8.89549	62	0	0	3	2	0	1	2	0.5	0	0	0
1945	031	8.83419	64	0	0	2	2	0	0	2	0.5	0	0	1
1946	031	8.24328	66	1	0	2	0	1	0	1	1	0	0	1
1947	031	8.90639	64	0	0	2	1	0	1	2	1	0	0	0
1948	031	8.86743	67	1	0	1	1	0	0	2	1	0	0	0
1949	031	8.11432	75	1	0	2	1	0	0	1	1	0	0	1
1950	031	8.98206	62	0	0	3	0	1	1	2	0.5	0	0	1
1951	031	8.28248	69	1	0	2	0	1	0	1	1	0	0	1
1952	031	8.73456	68	0	0	2	0	1	0	1	1	0	0	1
1953	031	8.90232	62	0	0	3	2	0	0	2	1	0	0	0
1954	031	8.92864	58	0	0	2	1	0	1	2	0	0	0	0
1955	031	9.01055	70	0	1	2	0	1	0	2	1	0	0	1
1956	031	8.12976	67	1	0	2	2	0	0	1	1	0	0	1
1957	031	8.90205	47	0	0	3	1	0	1	2	0	0	0	0
1958	031	9.48828	78	0	0	2	2	0	0	4	0.25	1	0	1
1959	031	8.29255	75	0	0	2	0	1	0	1	1	0	0	1
1960	031	8.37885	81	0	0	2	0	1	0	1	1	0	0	1
1961	031	8.89467	51	1	0	3	1	0	0	2	0	0	0	0
1962	031	8.90178	63	0	0	2	1	0	1	2	1	0	0	0
1963	031	8.18702	69	1	0	2	1	0	0	1	1	0	0	1
1964	031	9.29044	47	0	1	3	1	0	1	3	0	0	0	0
1965	031	9.32429	51	0	0	3	1	0	1	3	0	0	0	1
1966	031	8.16678	62	0	0	2	1	0	0	1	1	0	0	0
1967	031	9.00761	61	0	0	3	0	0	1	2	0.5	0	0	1
1968	031	8.90232	63	0	0	2	1	0	0	2	1	0	0	0
1969	031	8.30746	76	1	0	2	0	1	0	1	1	0	0	1
1970	031	8.26924	77	0	0	2	0	1	0	1	1	0	0	1
1971	031	8.84347	75	0	0	2	0	1	0	2	1	0	0	1
1972	031	8.86007	60	0	0	2	1	0	0	2	0.5	0	0	0
1973	031	8.71095	71	0	1	2	2	0	0	2	1	0	0	1
1974	031	8.22738	56	1	1	2	0	1	0	1	0	0	0	0
1975	031	8.4974	52	0	1	2	0	1	0	1	0	0	0	1
1976	031	7.61184	74	0	0	2	1	0	0	1	1	0	0	0
1977	031	8.7592	68	0	1	2	2	0	0	2	1	0	0	1
1978	031	9.21104	72	0	0	2	1	0	0	3	0.333333	0	0	1
1979	031	8.8817	63	0	0	3	1	0	1	2	1	0	0	0
1980	031	8.36684	56	0	0	3	0	1	0	1	0	0	0	1
1981	031	8.89631	60	0	0	3	0	1	0	2	0.5	0	0	0
1982	031	8.89275	66	0	0	3	1	0	0	2	1	0	0	0
1983	031	9.4041	84	0	0	2	0	1	0	4	0.25	1	0	1
1984	031	9.33167	55	0	0	2	1	0	1	3	0	1	0	0
1985	031	9.47055	59	0	1	2	1	0	1	1	0	0	0	0
1986	031	8.33183	75	1	0	2	0	1	0	1	1	0	0	1
1987	031	8.98582	75	0	0	2	0	1	0	2	1	0	0	1
1988	031	8.88862	61	0	0	2	1	0	0	2	0.5	0	0	1
1989	031	8.98582	78	0	0	2	0	1	0	2	1	0	0	1
1990	031	8.90991	30	0	1	3	0	1	1	2	0.5	1	0	0
1991	031	8.33663	69	0	0	2	2	0	1	1	1	0	0	1
1992	031	8.29455	78	1	0	2	0	1	0	1	1	0	0	1
1993	031	8.46674	70	1	0	2	0	1	0	1	1	0	0	1
1994	031	8.11432	81	1	0	2	1	0	0	1	1	0	0	1
1995	031	8.4974	88	1	0	2	0	1	0	1	1	0	0	1
1996	031	8.33183	53	0	0	2	1	1	1	1	0	0	0	1
1997	031	9.4273	57	0	1	2	1	0	1	3	0	0	0	0
1998	031	8.19478	59	1	0	2	1	0	0	1	0	0	0	0
1999	031	8.19478	58	0	0	3	1	0	1	1	0	0	0	0
[truncated: 8,494 more rows]
