# Supplementary material for: Ethnic disparities of poor households by a multilevel analysis of household and contextual effects: Evidence from a multi-ethnic county of China
Source: PLoS One. 2024 Dec 12;19(12):e0313533. doi: 10.1371/journal.pone.0313533 (PMC11637272; doi:10.1371/journal.pone.0313533)
Supplement: S7 Table — (XLSX) [file pone.0313533.s007.xlsx]

## Sheet: Level-environment
ID(village)	Altitude	Terrain	Slope	Slope change	Rainfall	Temperature	Distance to nearest county-level road	Distance to nearest township-level road	Distance to township center	Travel time to county center	Distance to nearest river	Village size	Poverty size	Cultivated land	Poverty rate	Ratio of minority	Hollowing	Cultivated land
001	488	487	12	29	6100	55.1	2968	3839	4293	28	1548	961	223	4.55775	0.23205	0.0717	0.2924	0.3
002	538	819	10	43	6030	34.7	28984	16029	30132	79	1091	164	82	5.67073	0.5	0.0244	0.2256	0.4
003	323	312	7	24	6037	45.6	19282	6436	20589	60	1087	320	30	7.96875	0.09375	1	0.875	0.53
004	295	345	6	23	6031	48	18182	5347	19493	58	566	700	277	3.12857	0.395714	0.0758	0.2829	0.21
005	439	415	14	38	6119	53.2	3396	1334	3152	25	2596	58	9	5.94828	0.155172	1	0.6897	1.06
006	327	357	9	38	6085	49.7	13954	1801	14677	48	1454	173	12	3.70665	0.0693642	1	0.7803	0.25
007	326	453	9	36	6011	54.8	11997	220	13334	46	1213	475	161	11.3684	0.338947	0.0559	0.28	0.75
008	389	347	7	40	6176	50.2	6508	1872	9672	38	2149	385	83	4.67532	0.218421	0.241	0.2895	0.32
009	465	350	9	24	5990	58.2	12408	45	13586	46	953	365	84	4.06849	0.230137	0.2738	0.2822	0.27
010	271	236	8	36	6028	55.2	11581	873	12741	44	712	1200	94	5.2375	0.0764849	0.9787	0.843	0.34
011	343	362	11	37	6075	53	9710	1278	10351	40	1666	610	92	4.62295	0.15082	0.1848	0.3738	0.31
012	414	195	10	27	6019	60.1	7432	712	8169	35	868	461	73	11.0629	0.158351	0.9863	0.7918	0.73
013	540	264	13	26	6076	57.9	110	1257	676	20	1689	563	72	1.34414	0.127886	0.0417	0.2309	0.09
014	569	282	11	28	6106	55	550	2088	1132	21	2490	360	46	5	0.127778	1	0.6944	0.33
015	525	456	16	30	6071	58.1	1676	1984	1476	22	1749	558	37	3.8172	0.0663082	0.8919	0.8728	0.33
016	468	405	12	31	6073	56.3	907	1145	1082	21	1058	216	34	6.45833	0.157407	1	0.6481	0.43
017	284	171	3	16	5983	57.7	16369	2518	17187	53	690	1410	200	2.44681	0.141844	0.045	0.2567	0.16
018	356	416	12	26	6000	58.7	10320	1171	11561	42	412	163	18	7.63804	0.110429	0.3333	0.4417	0.51
019	406	504	11	33	6087	46.8	16348	2545	17154	53	852	277	36	5.57762	0.129964	0.6944	0.8267	0.37
020	430	384	13	36	6121	49.8	7258	1580	7853	35	1699	500	103	5.37	0.206	0.3495	0.28	0.36
021	475	328	11	32	6139	52.5	476	183	4076	27	4423	519	41	6.79191	0.0789981	1	0.8112	0.45
022	377	276	9	28	6113	55	6861	1124	9537	38	1098	1720	353	1.74419	0.205233	0.068	0.1215	0.12
023	354	402	10	25	6048	57.2	5458	687	6318	32	294	720	226	5.60417	0.313889	0.0619	0.3056	0.37
024	482	487	10	28	5988	56.1	14427	2129	15650	50	1486	391	86	7.02046	0.219949	1	0.8056	0.47
025	480	362	6	27	5990	55.7	14739	2337	15944	51	1946	701	115	4.64337	0.164051	0.0261	0.5078	0.3
026	388	552	6	31	6051	44.9	21825	7935	22164	63	549	1026	131	2.25146	0.12768	0.0534	0.1462	0.15
027	586	324	15	27	6062	58.8	2940	2820	3597	26	724	670	121	3.5597	0.180597	0.0496	0.4179	0.24
028	373	368	10	28	6069	56.6	1817	1357	2295	24	778	220	47	5.04545	0.211712	0.0426	0.4144	0.33
029	248	210	7	33	6023	57.2	8344	2914	9575	38	374	628	211	4.27548	0.335987	0.1469	0.4538	0.28
030	347	282	12	35	6021	58.9	7493	1690	8608	36	154	490	83	7.86735	0.169388	0.3012	0.5918	0.53
031	396	501	11	36	5988	46.4	21437	8428	22772	65	474	1200	230	2.6625	0.191667	0.1	0.4	0.18
032	477	452	13	29	6041	60.5	3003	2834	3644	26	636	608	50	4.44079	0.0822368	1	0.8635	0.29
033	447	333	9	35	6189	48.4	1385	2251	7662	34	6395	215	45	7.67442	0.209302	0.0444	0.2605	0.88
034	278	208	5	30	5999	58.5	14004	1152	14784	49	807	378	29	5.59524	0.0767196	0.8621	0.6799	0.37
035	527	459	13	25	6100	52.3	5876	1731	6446	32	1691	215	13	6.55814	0.0604651	1	0.9209	0.44
036	329	465	15	43	5951	63	13485	1596	2896	29	1000	442	30	5.80317	0.0705882	0.9667	0.8471	0.46
037	315	180	7	16	5978	63	10909	2780	7212	37	399	451	19	6.66851	0.0457831	0.8421	0.8193	0.72
038	439	270	13	24	5971	61.9	13746	4871	1192	25	136	1241	82	3.98993	0.0660757	0.8659	0.7905	0.02
039	214	315	5	33	5995	51.5	19597	7552	13457	50	9669	189	37	6.42857	0.211429	0.027	0.36	0.79
040	277	173	5	26	6089	50.6	8934	2746	9013	41	1422	207	33	8.69565	0.192982	0.8485	0.3099	0.42
041	399	416	12	27	5929	54.3	26039	962	15067	53	9451	156	17	6.53846	0.101796	1	0.5808	0.42
042	291	237	7	21	6043	55.7	12869	3115	2478	28	1238	378	20	7.93651	0.0422833	0.55	0.6892	0.28
043	283	377	11	35	6065	50.5	10379	2368	6783	37	2040	135	9	2.11111	0.0428571	0.4444	0.481	0.1
044	256	445	10	33	5943	59.1	20859	304	9098	41	7445	615	92	5.82927	0.143975	0.1957	0.5086	0.3
045	429	580	13	34	6004	56.1	13610	7908	10336	44	3876	397	38	7.93451	0.0957179	0.0263	0.7078	0.26
046	449	332	13	30	5997	59	11954	2549	5946	35	689	229	39	3.93013	0.170306	0	0.524	0.12
047	341	162	11	19	5962	64.4	13712	4537	1457	26	273	490	35	4.18163	0.0729167	0.9714	0.7521	0.23
048	322	380	11	27	5933	56.3	24650	1338	13270	50	10789	242	63	8.6157	0.260331	0.0159	0.343	0.31
049	295	352	11	37	5960	54.7	21096	478	10796	45	8289	291	39	10.8247	0.140794	0.2821	0.2852	0.68
050	370	531	11	34	5967	46.8	25802	1142	16282	56	9007	354	82	3.98305	0.231638	0.0244	0.4661	0.26
051	380	443	14	26	5959	58.9	18923	3861	6346	36	5221	264	17	6.98864	0.0584192	0.7647	0.6151	0.42
052	275	520	12	38	5984	56.3	9109	803	9212	41	95	373	48	5.5496	0.152381	0.6667	0.5143	0.34
053	315	383	9	33	6055	53	9023	5866	10451	44	3281	423	82	4.07801	0.193853	0.1585	0.4184	0.27
054	282	343	10	36	6011	52.7	15688	8376	11335	46	5934	393	57	3.24427	0.135714	0.0175	0.5429	0.21
055	480	220	14	23	5993	60	13477	3520	1041	25	224	408	59	3.45588	0.11368	0.9661	0.5202	0.18
056	325	230	9	30	5993	60.8	13715	2596	3458	30	93	623	47	3.68379	0.0642077	0.383	0.7746	0.16
057	287	344	9	28	6079	50.6	10949	4691	1929	27	1325	141	19	8.7234	0.0883721	0.7368	0.7256	0.38
058	383	169	12	20	5957	64.4	13715	4538	1458	26	271	1478	113	3.60284	0.0764547	0.2301	0.546	0.15
059	407	285	14	26	5956	64.6	12878	3898	513	24	327	125	23	5.4	0.14375	1	0.4	0.25
060	362	156	8	16	5989	62.5	11619	2408	6188	35	379	326	11	4.1411	0.223529	0.0105	0.4376	0.27
061	256	400	12	38	5975	56.9	12103	1069	6406	36	296	167	95	6.01796	0.0511628	0.4545	0.5488	0.2
062	298	114	6	14	5979	62.2	10745	3541	8041	39	164	395	50	4.25316	0.143266	0.04	0.4499	0.21
063	312	489	10	33	5964	56.5	19416	5446	10371	44	8378	203	37	15.7389	0.105114	0.0541	0.6705	0.35
064	345	480	10	28	6000	45.2	21799	7461	17174	57	8698	330	52	9.31818	0.235294	0.0192	0.1946	0.24
065	505	412	13	32	6025	52.7	17442	5553	5936	35	4260	436	67	15.6193	0.140756	0.0299	0.416	0.39
066	517	215	13	21	5952	64.6	13576	3898	912	25	97	442	29	2.85068	0.0656109	1	0.7534	0.19
067	412	295	12	25	5979	61.2	10820	3564	7985	39	221	401	33	5.68579	0.0774648	1	0.8474	0.48
068	337	546	12	39	5970	57.9	18141	3546	5903	35	5092	474	27	4.33544	0.0581897	1	0.7047	0.29
069	551	393	16	32	5948	63.8	13877	2625	1920	27	1081	226	20	1.99115	0.0884956	0	0.1637	0.13
070	812	326	10	28	6328	39.5	3237	17014	6539	55	11861	58	6	5.56034	0.103448	0	0.569	0.37
071	565	416	13	34	6188	49.9	1337	5812	7687	57	9913	681	87	4.63546	0.127753	0.1264	0.4288	0.52
072	587	530	12	35	6210	48.4	3489	7521	5546	53	14709	156	2	5.93269	0.0128205	0.5	0.7756	0.4
073	659	715	9	37	6440	32.5	217	13450	25007	92	1319	140	5	4.17857	0.0357143	0	0.7071	0.15
074	806	641	12	36	6349	36.4	889	16682	8902	60	11737	194	42	2.20361	0.216495	0.1667	0.0928	0.37
075	630	345	11	26	6234	48.4	971	13147	259	43	16894	2089	241	2.809	0.115366	0.0581	0.4399	0.38
076	774	428	11	24	6217	50	816	13121	104	42	17058	1051	117	4.28164	0.118301	0.2564	0.2336	0.26
077	768	496	9	33	6392	31.2	4533	18578	6303	55	11446	207	35	7.15217	0.0961538	0.1429	0.4313	0.35
078	596	347	12	32	6270	42.8	3144	9581	3726	49	14810	674	56	4.31083	0.0830861	0.125	0.4303	0.29
079	792	449	13	29	6263	45.7	1324	15362	3834	50	14285	412	25	3.4915	0.0606796	0.12	0.3107	0.23
080	646	655	14	33	6266	43.1	3558	9745	5824	54	12034	467	51	7.18201	0.109208	0.0784	0.4133	0.48
081	667	452	12	29	6191	51	358	10485	3747	49	14778	1109	93	4.28629	0.0710466	0.2688	0.3888	0.29
082	788	479	9	34	6410	32.6	192	19672	19529	81	91	324	19	1.87963	0.058642	0.0526	0.5185	0.13
083	713	394	9	35	6399	35.4	8561	23911	23434	87	627	211	59	3.94692	0.279621	0	0.3839	0.17
084	537	402	13	36	6222	49	17721	13558	13157	66	43	1760	125	2.57386	0.0710227	0.184	0.6875	0.17
085	620	579	12	32	6157	51	21015	6197	7332	55	1152	112	32	12.4848	0.266667	0	0.5	0.85
086	501	368	12	33	6114	55	15412	203	2173	44	448	178	34	3.20225	0.179894	0.2647	0.6296	0.2
087	537	460	11	35	6258	41.8	13839	4222	3108	46	3855	306	89	6.96078	0.29085	0.0787	0.134	0.53
088	660	479	13	34	6300	40.8	15034	14200	13316	67	1997	109	21	6.72798	0.192661	0.8571	0.8165	0.57
089	743	563	12	40	6318	39.2	11924	15182	13926	68	484	410	82	5.55	0.2	0.0244	0.2878	0.49
090	759	380	11	33	6211	45.9	17929	3894	4009	48	1839	130	10	9.88846	0.0775194	1	0.9147	0.71
091	572	415	13	35	6269	45.3	20335	19278	18889	78	604	164	25	14.1878	0.152439	0.84	0.7195	1.6
092	698	599	13	34	6312	42.5	20980	23412	22839	86	664	305	29	13.1798	0.095082	1	0.882	0.88
093	434	513	12	40	6131	48.5	16590	985	5797	52	3818	720	125	4.87094	0.17337	0.072	0.2746	0.39
094	744	288	13	20	6090	59.2	16788	975	807	42	617	529	56	5.76465	0.10586	0.9643	0.9055	0.38
095	638	444	16	36	6095	57.7	16990	826	1060	42	410	486	43	6.51235	0.0884774	1	0.6379	0.4
096	773	221	10	14	6096	58.7	16892	1008	873	42	612	670	124	0.644776	0.185075	0.0081	0.194	0.04
097	635	427	13	39	6154	52.1	16738	1403	578	41	991	792	145	4.04508	0.183081	0	0.298	0.36
098	688	370	17	21	6089	59	16849	776	987	42	408	1081	323	7.25717	0.298797	0.0062	0.1397	0.15
099	662	419	13	32	6119	54.4	20397	2826	4562	49	759	310	67	3.93387	0.233449	0.0299	0.1986	0.26
100	557	463	11	35	6314	37.5	25476	22322	22393	85	5043	196	46	3.23426	0.234694	0.0217	0.5663	0.22
101	582	621	11	35	6236	45.6	18807	12274	12158	64	1264	109	11	9.66606	0.100917	1	0.5872	0.64
102	698	577	9	34	6362	40	20177	29864	29756	100	1083	246	8	7.31707	0.0325203	1	0.9024	0.5
103	640	455	11	38	6323	41.7	11586	20261	18936	78	335	799	126	8.54043	0.157697	0.0952	0.2165	0.5
104	679	470	12	33	6247	45.8	14900	13236	12353	65	1057	417	52	2.14137	0.1247	0.0385	0.0743	0.14
105	605	654	14	41	6243	42.6	19944	10241	10539	61	556	815	123	6.55951	0.175714	0.5122	0.4286	0.65
106	487	498	17	36	6077	58	2646	504	1006	3	688	1098	109	1.05533	0.0940466	0.0183	0.2494	0.04
107	505	547	15	35	6088	56.2	7077	1681	7055	15	1095	549	24	7.1653	0.0437158	0.875	0.8634	0.3
108	570	461	15	37	6153	50.5	3541	167	1134	3	1563	960	10	2.18094	0.0104167	1	0.5125	0.11
109	358	385	8	35	6067	56.1	9325	880	7965	17	153	695	50	64.964	0.0719424	0.54	0.5683	0.4
110	328	409	8	35	6091	53.1	6535	2273	7213	15	1673	819	26	1.94597	0.031746	0.4231	0.5116	0.2
111	400	410	15	37	6065	59.1	6248	1774	2964	7	491	444	20	10.9057	0.045045	1	0.8086	0.48
112	618	595	16	39	6218	45	9068	636	8632	18	8444	428	54	5.22266	0.126168	0.3889	0.6846	0.37
113	404	342	15	39	6104	55.2	6240	1991	2929	7	880	165	49	2.64182	0.29697	0.0204	0.2909	0.1
114	569	519	14	32	6154	50.7	8625	962	5389	12	3096	785	50	11.3136	0.0636943	0.96	0.8369	0.38
115	517	558	15	35	6079	56.4	5134	613	2475	6	938	463	78	6.33823	0.168467	0.1667	0.4924	0.2
116	679	471	17	30	6071	57.9	3966	860	2147	5	1125	209	14	7.00407	0.0669856	0.8571	0.7703	0.4
117	439	469	13	40	6098	51.7	4026	744	3454	8	2548	859	103	6.99063	0.119907	0.1068	0.4563	0.5
118	374	325	12	29	6079	57.8	3200	13	573	2	978	1428	74	3.22479	0.0518207	0.9324	0.7479	0.2
119	337	278	7	17	6029	59.2	9477	660	7897	17	805	1468	100	5.48185	0.0681199	0.64	0.8229	0.36
120	496	466	10	37	6066	49.2	36005	16424	343	69	1876	630	67	4.92857	0.106349	0.4925	0.5206	0.33
121	466	343	7	25	6088	49.2	36023	16429	409	69	1680	1373	180	4.39184	0.1311	0.0389	0.2862	0.29
122	337	385	7	33	6098	48.7	29647	10132	6044	80	1224	451	33	7.64967	0.0731707	0.5152	0.7517	0.51
123	670	434	7	32	6216	37.4	37240	20165	6714	81	904	607	124	5.98023	0.204283	0.0242	0.2784	0.4
124	452	493	9	37	6067	44.5	40452	21877	8725	85	8614	568	93	5.22887	0.177481	0.0323	0.2481	0.38
125	503	430	9	35	6076	37.8	44573	25846	11512	91	9390	120	27	9.375	0.225	0.4074	0.2583	0.68
126	611	425	8	33	6170	36.5	43211	24308	8417	85	1440	203	41	0.70197	0.20197	0.0976	0.069	0.4
127	505	529	11	32	6137	47.1	26247	6818	10055	88	4820	290	41	8.06897	0.141379	0.0244	0.6207	0.54
128	602	638	12	37	6071	36.1	41377	23763	12527	93	10887	258	57	3.02326	0.22093	0.0351	0.4264	0.2
129	490	553	11	48	6249	38.2	30063	15006	9028	86	135	1121	154	3.74665	0.137377	0.026	0.198	0.25
130	373	224	8	30	6091	51.7	32557	12956	4043	76	1048	317	29	6.29338	0.0914826	0.931	0.9117	0.4
131	380	443	10	37	6072	54.5	30324	10731	5935	80	660	808	125	5.1052	0.154703	0.24	0.1609	0.41
132	490	578	11	32	6116	41.4	27710	10464	10946	90	7854	163	57	6.62577	0.349693	0	0.0245	0.44
133	489	474	8	28	6159	46.2	30220	12453	7089	82	65	535	127	2.07477	0.237383	0.1024	0.1477	0.14
134	471	401	11	34	6101	48.9	34879	15269	997	70	702	1050	202	6.71429	0.192381	0.0198	0.1086	0.45
135	442	478	11	28	6069	51.2	34281	14682	1429	71	690	806	97	6.97891	0.120347	0.2371	0.1526	0.46
136	613	374	12	34	6159	46.8	24601	5838	9157	86	5211	347	48	2.5072	0.138329	0.0417	0.5389	0.46
137	591	410	13	32	6164	47.8	23163	5411	7504	83	3160	162	12	5.18519	0.0740741	0	0.1049	0.19
138	470	456	10	30	6126	49	30536	11982	6515	81	95	627	123	6.02871	0.196172	0	0.3684	0.4
139	754	605	15	32	6041	57.9	1364	670	7975	23	1580	187	25	7.86096	0.13369	0.2	0.508	1.07
140	769	1033	10	40	6346	26.1	25231	19519	23998	55	4775	167	43	4.94012	0.257485	0.0465	0.509	0.42
141	705	436	14	39	6305	34.2	16403	9980	16792	41	391	95	36	7.10526	0.378947	0	0.1053	0.41
142	583	429	13	28	6035	58.8	1274	1412	8967	25	1304	601	104	10.7321	0.173045	0.0769	0.4043	0.93
143	492	529	11	29	6067	56.1	1490	1144	6112	19	2028	312	69	11.1538	0.221154	0.029	0.4872	0.74
144	658	480	14	32	6079	58	2303	168	130	7	343	926	74	2.36501	0.0799136	0.6486	0.5788	0.22
145	567	481	17	40	6119	53.3	1837	372	405	8	783	275	30	2.10164	0.109091	0	0.6509	0.37
146	680	601	15	38	6186	45.9	9667	2638	7969	23	1263	299	42	3.7194	0.140468	0.3333	0.6488	0.24
147	486	400	15	44	6152	46.6	2865	1245	6091	19	3312	309	67	12.233	0.216828	0	0.5922	0.94
148	724	494	13	32	6268	38.9	10504	1878	8425	24	4937	283	71	7.89753	0.250883	0.0282	0.417	0.53
149	484	348	13	32	6179	47	3238	784	1182	9	964	399	24	2.93233	0.0601504	0.75	0.8446	0.93
150	645	479	13	40	6253	39.2	13369	7764	14457	36	39	156	35	8.07692	0.224359	0.0571	0.6667	0.8
151	593	524	14	31	6049	56	2470	1332	11640	30	2859	531	53	10.7627	0.0998117	0.1132	0.4463	0.7
152	533	624	13	37	6237	36.4	4337	12949	17314	42	1137	501	86	4.64072	0.171657	0.093	0.8204	0.31
153	616	448	16	35	6144	46.8	3184	1536	7188	21	3164	150	35	9.3	0.233333	0.1429	0.4	0.62
154	593	410	13	35	6209	43.8	5645	1461	3494	14	1553	192	24	6.09375	0.125	0.7917	0.75	0.41
155	640	673	16	42	6162	45.7	7151	5175	7688	22	708	206	27	4.58738	0.131068	1	0.8204	0.31
156	410	379	13	28	5990	59.5	307	2183	18029	43	32	191	22	9.50262	0.115183	0.2727	0.6073	0.69
157	738	454	11	36	6320	35.5	17857	12735	17676	42	276	385	92	6.42857	0.238961	0.0109	0.5584	0.4
158	632	617	11	39	6189	42.4	4702	6866	10503	28	1075	228	17	9.34211	0.0745614	0.2941	0.5351	0.29
159	527	679	14	33	6053	53.7	58	689	13628	34	318	553	64	8.05606	0.115732	0.8906	0.8192	0.54
160	726	793	12	37	6264	34.1	12786	18997	24403	56	129	551	46	3.10345	0.0834846	0	0.1797	0.21
161	604	734	17	39	6120	46.9	5251	598	14317	36	5369	259	45	8.28185	0.173745	0.1556	0.5251	0.55
162	751	576	10	35	6405	27.7	21969	22930	21604	50	1158	96	22	4.84375	0.229167	0	0.7708	0.32
163	833	600	12	33	6291	32.8	12684	18881	24286	56	235	763	111	2.88991	0.145478	0.009	0.4495	0.2
164	457	381	15	39	6106	55	1422	1634	1673	10	828	661	58	3.38124	0.0877458	0.3276	0.4478	0.23
165	631	664	16	43	6206	39.3	2248	9641	13499	34	1032	188	14	4.06915	0.0744681	0.0714	0.5213	0.27
166	675	545	16	38	6128	51.6	4612	1316	3050	13	1178	483	53	5	0.109731	0.434	0.7101	0.33
167	542	523	15	35	6101	53.8	749	1458	2744	12	1612	694	69	7.5	0.0994236	0.8696	0.7983	0.47
168	529	647	15	38	6086	52.7	1012	2612	5772	19	1098	321	20	5.74766	0.0623053	1	0.838	1.1
169	536	648	12	31	6244	34.8	11577	18877	24027	55	68	232	54	3.42672	0.232759	0	0.4784	0.23
170	792	481	8	34	6345	23.3	26675	957	24160	147	15175	467	71	3.85439	0.152034	0	0.5118	0.25
171	710	985	14	46	6292	15.2	958	17030	16254	132	1165	398	59	6.03015	0.148241	0	0.6131	0.38
172	831	897	10	37	6347	22.1	8844	2345	6529	112	13305	656	107	4.16159	0.16311	0	0.5305	0.2
173	774	687	11	40	6335	20	4471	1438	107	99	11763	1848	255	2.67045	0.137987	0.0039	0.4015	0.17
174	756	544	9	40	6306	14.8	24800	11336	25363	150	18586	405	90	7.40741	0.272727	0	0.5242	0.55
175	805	344	6	31	6320	23.5	26085	3622	24125	147	17762	221	73	5.76923	0.330317	0	0.5747	0.36
176	803	426	7	31	6332	29.6	8997	2688	4986	109	14154	852	144	2.71127	0.169014	0.0069	0.4847	0.17
177	815	586	8	40	6324	19.9	25572	6068	24067	147	19002	198	45	3.46212	0.271084	0	0.6386	0.15
178	852	1048	12	40	6346	15.1	5468	1006	3837	107	11025	649	88	2.26502	0.142395	0	0.5647	0.15
179	753	495	7	36	6365	26.8	24778	3264	23612	146	11366	164	28	9.78659	0.170732	0	0.5732	0.59
180	541	378	14	33	6353	41.8	2822	2336	1212	112	322	1131	525	4.42971	0.464191	0.0648	0.3908	0.51
181	559	538	14	39	6360	43	7483	978	7413	125	1106	396	133	26.0227	0.335859	0.0075	0.5909	1.46
182	625	415	10	30	6390	34.6	2471	1989	921	112	362	1578	399	5.70342	0.252852	0.0351	0.1001	0.48
183	598	269	16	25	6328	45.6	1652	1161	70	110	778	319	121	23.3699	0.37931	0.0165	0.1787	1.68
184	706	348	13	27	6352	42.8	1070	580	576	111	723	516	72	6.68605	0.139535	0.0972	0.2791	0.31
185	728	201	7	17	6346	43.6	2518	372	5985	122	3228	560	139	6.42857	0.248214	0.0432	0.625	1.39
186	559	535	10	43	6437	33	1939	924	10042	130	8119	597	201	12.6382	0.336683	0.1692	0.2915	0.96
187	709	408	11	28	6359	43.1	1492	1242	5118	120	4366	952	266	5.10504	0.255278	0.0639	0.0899	1.32
188	500	288	14	33	6364	44	8856	4502	10054	130	1556	1664	624	9.87079	0.375	0.0769	0.2488	0.38
189	702	315	9	25	6361	39.9	1416	1601	2691	115	316	1359	456	7.63797	0.335541	0.0154	0.1015	0.25
190	579	218	17	23	6314	46.6	1895	1403	264	111	681	2640	584	6.81818	0.221212	0.0582	0.2633	0.63
191	686	447	10	33	6389	31.4	8711	2541	10005	130	1159	1740	283	6.9569	0.162644	0.0636	0.2397	0.29
192	695	393	9	35	6381	39.1	463	1473	7978	126	5607	252	21	25.2381	0.0833333	0.619	0.4484	2.01
193	763	197	7	16	6336	44.7	2291	895	4421	119	2116	408	114	8.82353	0.279412	0.0351	0.7059	0.81
194	469	544	14	39	6367	40.9	6005	1464	4962	120	1222	1562	335	14.4526	0.214469	0.0567	0.2305	0.99
195	470	390	8	35	6408	38.7	7960	4775	9487	129	552	577	105	15.4679	0.181976	0.0476	0.4905	0.35
196	626	289	11	35	6375	37.8	5498	3123	7716	125	1913	487	171	15.2772	0.351129	0.1111	0.1684	0.96
197	708	216	9	23	6390	34.6	5696	3273	7005	124	41	1020	212	5.26471	0.207843	0.1887	0.5559	0.9
198	586	529	9	36	6453	33.3	12048	5050	12756	136	4577	714	156	13.1933	0.218487	0.0577	0.1275	0.45
199	583	547	11	37	6433	34.4	11539	1456	10714	131	842	121	36	16.7355	0.297521	0	0.5124	0.9
200	547	345	12	40	6375	41.9	8592	2522	9030	128	1930	1337	241	14.2483	0.180254	0.0041	0.3837	0.13
